# Supplementary material for: N,N′-Dibenzyl-N′′-(2-chloro-2,2-difluoro­acet­yl)phospho­ric triamide
Source: Acta Crystallogr Sect E Struct Rep Online. 2012 Sep 26;68(Pt 10):o3009. doi: 10.1107/S1600536812039712 (PMC3470367; doi:10.1107/S1600536812039712)
Supplement: Supplementary file 1 [file e-68-o3009-sup1.cif]

##############################################################################
#                                                                            #
# This CIF contains the data in a paper accepted for publication in          #
# Acta Crystallographica Section E. It conforms to the requirements of       #
# Notes for Authors for Acta Crystallographica Section E, and has been       #
# peer reviewed under the auspices of the IUCr Commission on Journals.       #
#                                                                            #
# Full details of the Crystallographic Information File format               #
# are given in the paper "The Crystallographic Information File (CIF):       #
# a New Standard Archive File for Crystallography" by S. R. Hall, F. H.      #
# Allen and I. D. Brown [Acta Cryst. (1991), A47, 655-685].                  #
#                                                                            #
# The current version of the core CIF dictionary is obtainable from          #
# ftp://ftp.iucr.org/pub/cif_core.dic.                                       #
#                                                                            #
# Software is freely available for graphical display of the structure(s)     #
# in this CIF. For information consult the CIF software page                 #
# http://www.iucr.org/resources/cif/software.                                #
#                                                                            #
# This file may be used for bona fide research purposes within the           #
# scientific community so long as proper attribution is given to the journal # 
# article from which it was obtained.                                        #
#                                                                            #
##############################################################################
data_I
_audit_creation_method     SHELXL97
_chemical_name_systematic
;
<i>N</i>,<i>N</i>'-Dibenzyl-<i>N</i>''-(2-chloro-2,2-difluoroacetyl)phosphoric
triamide
;
_chemical_name_common     ?
_chemical_formula_moiety     'C16 H17 Cl F2 N3 O2 P'
_chemical_formula_sum     'C16 H17 Cl F2 N3 O2 P'
_chemical_formula_iupac     'C16 H17 Cl F2 N3 O2 P'
_chemical_formula_weight     387.75
_chemical_melting_point     ?
_symmetry_cell_setting     monoclinic
_symmetry_space_group_name_H-M     'P 21'
_symmetry_space_group_name_Hall     'P 2yb'
loop_
    _symmetry_equiv_pos_as_xyz
    'x, y, z'
    '-x, y+1/2, -z'
_cell_length_a     12.9734(5)
_cell_length_b     4.9900(2)
_cell_length_c     13.7750(4)
_cell_angle_alpha     90.00
_cell_angle_beta     96.482(3)
_cell_angle_gamma     90.00
_cell_volume     886.06(6)
_cell_formula_units_Z     2
_cell_measurement_reflns_used     3176
_cell_measurement_theta_min     3.33
_cell_measurement_theta_max     32.167
_cell_measurement_temperature     173(2)
_exptl_crystal_description     block
_exptl_crystal_colour     colourless
_exptl_crystal_size_max     0.35
_exptl_crystal_size_mid     0.22
_exptl_crystal_size_min     0.12
_exptl_crystal_density_diffrn     1.453
_exptl_crystal_density_meas     ?
_exptl_crystal_density_method     'not measured'
_exptl_crystal_F_000     400
_exptl_absorpt_coefficient_mu     0.341
_exptl_absorpt_correction_type     multi-scan
_exptl_absorpt_process_details     '(CrysAlis RED; Oxford Diffraction, 2010)'
_exptl_absorpt_correction_T_min     0.8901
_exptl_absorpt_correction_T_max     0.9603
_exptl_special_details
;
IR (KBr, \n, cm^-1^): 3253, 1718, 1457, 1419, 1282, 1215, 1139, 1073, 977, 873,
735 and 688.
;
_diffrn_ambient_temperature     173(2)
_diffrn_radiation_type     MoK\a
_diffrn_radiation_wavelength     0.71073
_diffrn_radiation_source     'Enhance (Mo) X-ray Source'
_diffrn_radiation_monochromator     graphite
_diffrn_measurement_device_type     'Oxford Xcalibur (Eos, Gemini)'
_diffrn_measurement_method     \w
_diffrn_detector_area_resol_mean     16.1500
_diffrn_reflns_number     9633
_diffrn_reflns_av_R_equivalents     0.0253
_diffrn_reflns_av_sigmaI/netI     0.0431
_diffrn_reflns_theta_min     3.34
_diffrn_reflns_theta_max     32.24
_diffrn_reflns_theta_full     25.00
_diffrn_measured_fraction_theta_max     0.938
_diffrn_measured_fraction_theta_full     0.996
_diffrn_reflns_limit_h_min     -18
_diffrn_reflns_limit_h_max     19
_diffrn_reflns_limit_k_min     -7
_diffrn_reflns_limit_k_max     6
_diffrn_reflns_limit_l_min     -9
_diffrn_reflns_limit_l_max     20
_refine_special_details
;
Refinement of <i>F</i>^2^ against ALL reflections. The weighted <i>R</i>-factor
<i>wR</i> and goodness of fit <i>S</i> are based on <i>F</i>^2^, conventional
<i>R</i>-factors <i>R</i> are based on <i>F</i>, with <i>F</i> set to zero for
negative <i>F</i>^2^. The threshold expression of <i>F</i>^2^ >
\s(<i>F</i>^2^) is used only for calculating <i>R</i>-factors(gt) <i>etc</i>.
and is not relevant to the choice of reflections for refinement.
<i>R</i>-factors based on <i>F</i>^2^ are statistically about twice as large
as those based on <i>F</i>, and <i>R</i>-factors based on ALL data will be
even larger.
;
_reflns_number_total     5460
_reflns_number_gt     4909
_reflns_threshold_expression     I>2\s(I)
_refine_ls_structure_factor_coef     Fsqd
_refine_ls_matrix_type     full
_refine_ls_R_factor_all     0.0586
_refine_ls_R_factor_gt     0.0512
_refine_ls_wR_factor_gt     0.1169
_refine_ls_wR_factor_ref     0.1222
_refine_ls_goodness_of_fit_ref     1.085
_refine_ls_restrained_S_all     1.343
_refine_ls_number_reflns     5460
_refine_ls_number_parameters     263
_refine_ls_number_restraints     18
_refine_ls_hydrogen_treatment     mixed
_refine_ls_weighting_scheme     calc
_refine_ls_weighting_details
       'calc w = 1/[\s^2^(Fo^2^)+(0.0480P)^2^+0.3968P] where P=(Fo^2^+2Fc^2^)/3'
_atom_sites_solution_hydrogens     geom
_atom_sites_solution_primary     direct
_atom_sites_solution_secondary     difmap
_refine_ls_shift/su_max     0.001
_refine_ls_shift/su_mean     0.000
_refine_diff_density_max     0.552
_refine_diff_density_min     -0.705
_refine_ls_extinction_method     none
_refine_ls_extinction_coef     ?
_refine_ls_abs_structure_details     'Flack (1983), with 2216 Friedel pairs'
_refine_ls_abs_structure_Flack     0.06(11)
loop_
    _atom_type_symbol
    _atom_type_description
    _atom_type_scat_dispersion_real
    _atom_type_scat_dispersion_imag
    _atom_type_scat_source
    'C' 'C' 0.0033 0.0016
                         'International Tables Vol C Tables 4.2.6.8 and 6.1.1.4'
    'H' 'H' 0.0000 0.0000
                         'International Tables Vol C Tables 4.2.6.8 and 6.1.1.4'
    'N' 'N' 0.0061 0.0033
                         'International Tables Vol C Tables 4.2.6.8 and 6.1.1.4'
    'O' 'O' 0.0106 0.0060
                         'International Tables Vol C Tables 4.2.6.8 and 6.1.1.4'
    'F' 'F' 0.0171 0.0103
                         'International Tables Vol C Tables 4.2.6.8 and 6.1.1.4'
    'P' 'P' 0.1023 0.0942
                         'International Tables Vol C Tables 4.2.6.8 and 6.1.1.4'
    'Cl' 'Cl' 0.1484 0.1585
                         'International Tables Vol C Tables 4.2.6.8 and 6.1.1.4'
_computing_data_collection     'CrysAlis PRO (Oxford Diffraction, 2010)'
_computing_cell_refinement     'CrysAlis PRO (Oxford Diffraction, 2010)'
_computing_data_reduction     'CrysAlis RED (Oxford Diffraction, 2010)'
_computing_structure_solution     'SHELXS97 (Sheldrick, 2008)'
_computing_structure_refinement     'SHELXL97 (Sheldrick, 2008)'
_computing_molecular_graphics     'SHELXTL (Sheldrick, 2008)'
_computing_publication_material
;
SHELXTL (Sheldrick, 2008) and enCIFer (Allen <i>et al.</i>,
2004)
;
loop_
    _atom_site_type_symbol
    _atom_site_label
    _atom_site_fract_x
    _atom_site_fract_y
    _atom_site_fract_z
    _atom_site_U_iso_or_equiv
    _atom_site_adp_type
    _atom_site_calc_flag
    _atom_site_refinement_flags
    _atom_site_occupancy
    _atom_site_symmetry_multiplicity
    _atom_site_disorder_assembly
    _atom_site_disorder_group
    P P1 0.51645(5) 0.70594(13) 0.19236(4) 0.01939(13) Uani d . 1 1 . .
    Cl Cl1 0.2161(2) 0.5360(8) 0.3959(2) 0.0795(10) Uani d PDU 0.605(6) 1 A 1
    F F1 0.3784(5) 0.5030(15) 0.4995(4) 0.086(2) Uani d PDU 0.605(6) 1 A 1
    F F2 0.3555(5) 0.8763(7) 0.4479(3) 0.073(2) Uani d PD 0.605(6) 1 A 1
    Cl Cl1A 0.3973(4) 0.6102(13) 0.5203(3) 0.0829(18) Uani d PD 0.395(6) 1 A 2
    F F1A 0.2518(6) 0.4471(17) 0.4089(7) 0.066(3) Uani d PD 0.395(6) 1 A 2
    F F2A 0.2775(5) 0.8461(12) 0.3861(5) 0.058(2) Uani d PD 0.395(6) 1 A 2
    O O1 0.54403(15) 0.9827(4) 0.16821(14) 0.0261(4) Uani d . 1 1 . .
    O O2 0.4173(2) 0.3092(5) 0.3189(2) 0.0528(8) Uani d . 1 1 . .
    N N1 0.45241(18) 0.5364(5) 0.10546(18) 0.0266(5) Uani d D 1 1 . .
    H H1N 0.460(3) 0.362(5) 0.106(3) 0.032 Uiso d D 1 1 . .
    N N2 0.61194(18) 0.5089(5) 0.22963(16) 0.0241(4) Uani d D 1 1 . .
    H H2N 0.601(3) 0.340(5) 0.226(2) 0.029 Uiso d D 1 1 . .
    N N3 0.4401(2) 0.7487(5) 0.28612(18) 0.0288(5) Uani d D 1 1 . .
    H H3N 0.428(3) 0.909(5) 0.305(2) 0.035 Uiso d D 1 1 . .
    C C1 0.3635(2) 0.6492(6) 0.0436(2) 0.0294(6) Uani d . 1 1 . .
    H H1B 0.3792 0.6516 -0.0251 0.035 Uiso calc R 1 1 . .
    H H1A 0.3527 0.8367 0.0637 0.035 Uiso calc R 1 1 . .
    C C2 0.2652(2) 0.4925(6) 0.04980(19) 0.0270(5) Uani d . 1 1 . .
    C C3 0.2351(2) 0.2941(6) -0.0179(2) 0.0309(6) Uani d . 1 1 . .
    H H3A 0.2759 0.2598 -0.0696 0.037 Uiso calc R 1 1 . .
    C C4 0.1463(3) 0.1456(7) -0.0111(3) 0.0391(7) Uani d . 1 1 . .
    H H4A 0.1267 0.0093 -0.0577 0.047 Uiso calc R 1 1 . .
    C C5 0.0860(2) 0.1951(9) 0.0635(2) 0.0432(7) Uani d . 1 1 . .
    H H5A 0.0247 0.0937 0.0679 0.052 Uiso calc R 1 1 . .
    C C6 0.1150(3) 0.3920(9) 0.1315(3) 0.0457(9) Uani d . 1 1 . .
    H H6A 0.0742 0.4238 0.1835 0.055 Uiso calc R 1 1 . .
    C C7 0.2035(2) 0.5440(8) 0.1241(2) 0.0364(7) Uani d . 1 1 . .
    H H7A 0.2219 0.6832 0.1698 0.044 Uiso calc R 1 1 . .
    C C8 0.6884(2) 0.5876(6) 0.3112(2) 0.0286(6) Uani d . 1 1 . .
    H H8A 0.6577 0.5637 0.3733 0.034 Uiso calc R 1 1 . .
    H H8B 0.7050 0.7800 0.3048 0.034 Uiso calc R 1 1 . .
    C C9 0.7871(2) 0.4274(6) 0.31541(19) 0.0263(5) Uani d . 1 1 . .
    C C10 0.8070(2) 0.2410(7) 0.2450(2) 0.0303(6) Uani d . 1 1 . .
    H H10A 0.7574 0.2120 0.1899 0.036 Uiso calc R 1 1 . .
    C C11 0.8993(3) 0.0966(8) 0.2550(3) 0.0401(7) Uani d . 1 1 . .
    H H11A 0.9121 -0.0311 0.2067 0.048 Uiso calc R 1 1 . .
    C C12 0.9720(3) 0.1367(8) 0.3341(3) 0.0453(9) Uani d . 1 1 . .
    H H12A 1.0345 0.0358 0.3409 0.054 Uiso calc R 1 1 . .
    C C13 0.9537(3) 0.3244(9) 0.4035(3) 0.0505(10) Uani d . 1 1 . .
    H H13A 1.0045 0.3561 0.4575 0.061 Uiso calc R 1 1 . .
    C C14 0.8624(3) 0.4658(8) 0.3949(2) 0.0403(7) Uani d . 1 1 . .
    H H14A 0.8502 0.5920 0.4439 0.048 Uiso calc R 1 1 . .
    C C15 0.4032(3) 0.5428(6) 0.3344(3) 0.0405(8) Uani d . 1 1 A .
    C C16 0.3359(2) 0.6241(6) 0.4143(2) 0.0490(8) Uani d DU 1 1 . .
loop_
    _atom_site_aniso_label
    _atom_site_aniso_U_11
    _atom_site_aniso_U_22
    _atom_site_aniso_U_33
    _atom_site_aniso_U_12
    _atom_site_aniso_U_13
    _atom_site_aniso_U_23
    P1 0.0211(3) 0.0136(2) 0.0242(3) -0.0009(3) 0.00582(19) -0.0014(2)
    Cl1 0.0438(12) 0.139(3) 0.0597(12) 0.0070(14) 0.0255(10) -0.0081(14)
    F1 0.076(4) 0.169(7) 0.0121(19) -0.017(4) 0.0062(19) -0.016(3)
    F2 0.139(5) 0.036(2) 0.056(3) -0.013(3) 0.066(3) -0.0126(18)
    Cl1A 0.076(3) 0.148(5) 0.0257(15) 0.005(3) 0.0091(13) -0.0213(17)
    F1A 0.028(3) 0.079(6) 0.098(6) -0.017(4) 0.036(4) 0.007(5)
    F2A 0.081(5) 0.043(3) 0.060(4) 0.032(3) 0.047(4) 0.012(3)
    O1 0.0319(10) 0.0160(9) 0.0322(9) -0.0018(7) 0.0107(7) 0.0004(7)
    O2 0.0767(19) 0.0144(10) 0.0769(18) 0.0017(12) 0.0504(16) 0.0025(11)
    N1 0.0229(10) 0.0199(11) 0.0361(11) 0.0025(9) -0.0006(8) -0.0079(9)
    N2 0.0240(10) 0.0158(10) 0.0316(11) -0.0011(8) -0.0008(8) -0.0015(9)
    N3 0.0405(13) 0.0129(12) 0.0366(11) 0.0009(9) 0.0198(10) -0.0012(8)
    C1 0.0263(12) 0.0335(18) 0.0281(12) -0.0024(10) 0.0009(9) 0.0050(10)
    C2 0.0218(12) 0.0308(14) 0.0281(12) 0.0024(10) 0.0014(9) 0.0067(10)
    C3 0.0275(13) 0.0332(16) 0.0321(13) 0.0026(11) 0.0033(11) 0.0008(11)
    C4 0.0366(16) 0.0320(19) 0.0477(17) -0.0011(12) 0.0000(13) -0.0013(12)
    C5 0.0271(13) 0.0458(19) 0.0568(18) -0.0050(17) 0.0047(12) 0.008(2)
    C6 0.0327(17) 0.064(3) 0.0427(17) -0.0004(17) 0.0129(13) 0.0049(17)
    C7 0.0287(14) 0.049(2) 0.0314(13) -0.0020(14) 0.0042(11) -0.0040(13)
    C8 0.0296(13) 0.0269(14) 0.0284(12) 0.0019(11) -0.0006(10) -0.0036(10)
    C9 0.0252(12) 0.0265(13) 0.0270(12) -0.0032(10) 0.0025(9) 0.0035(10)
    C10 0.0260(12) 0.0340(17) 0.0309(12) -0.0004(12) 0.0030(9) -0.0017(11)
    C11 0.0298(15) 0.0427(19) 0.0494(18) 0.0062(14) 0.0113(13) -0.0021(15)
    C12 0.0297(15) 0.052(2) 0.0533(19) 0.0088(14) 0.0011(13) 0.0121(16)
    C13 0.0378(19) 0.062(3) 0.0474(19) 0.0040(17) -0.0156(15) 0.0013(18)
    C14 0.0393(17) 0.0429(19) 0.0356(15) 0.0020(15) -0.0096(12) -0.0027(14)
    C15 0.060(2) 0.0165(13) 0.0516(18) 0.0013(13) 0.0366(16) 0.0015(12)
    C16 0.0641(16) 0.0245(15) 0.066(2) -0.0012(15) 0.0394(15) 0.0048(15)
_geom_special_details
;
All e.s.d.'s (except the e.s.d. in the dihedral angle between two l.s. planes)
are estimated using the full covariance matrix. The cell e.s.d.'s are taken
into account individually in the estimation of e.s.d.'s in distances, angles
and torsion angles; correlations between e.s.d.'s in cell parameters are only
used when they are defined by crystal symmetry. An approximate (isotropic)
treatment of cell e.s.d.'s is used for estimating e.s.d.'s involving l.s.
planes.
;
loop_
    _geom_bond_atom_site_label_1
    _geom_bond_atom_site_label_2
    _geom_bond_site_symmetry_2
    _geom_bond_distance
    _geom_bond_publ_flag
    P1 O1 . 1.474(2) ?
    P1 N1 . 1.617(2) ?
    P1 N2 . 1.619(2) ?
    P1 N3 . 1.728(2) ?
    Cl1 C16 . 1.607(3) ?
    F1 C16 . 1.379(5) ?
    F2 C16 . 1.355(4) ?
    Cl1A C16 . 1.585(4) ?
    F1A C16 . 1.399(5) ?
    F2A C16 . 1.373(4) ?
    O2 C15 . 1.203(4) ?
    N1 C1 . 1.467(4) ?
    N1 H1N . 0.88(2) ?
    N2 C8 . 1.466(3) ?
    N2 H2N . 0.86(2) ?
    N3 C15 . 1.341(4) ?
    N3 H3N . 0.86(2) ?
    C1 C2 . 1.507(4) ?
    C1 H1B . 0.9900 ?
    C1 H1A . 0.9900 ?
    C2 C3 . 1.386(4) ?
    C2 C7 . 1.393(4) ?
    C3 C4 . 1.382(4) ?
    C3 H3A . 0.9500 ?
    C4 C5 . 1.382(5) ?
    C4 H4A . 0.9500 ?
    C5 C6 . 1.381(6) ?
    C5 H5A . 0.9500 ?
    C6 C7 . 1.390(5) ?
    C6 H6A . 0.9500 ?
    C7 H7A . 0.9500 ?
    C8 C9 . 1.505(4) ?
    C8 H8A . 0.9900 ?
    C8 H8B . 0.9900 ?
    C9 C10 . 1.388(4) ?
    C9 C14 . 1.396(4) ?
    C10 C11 . 1.391(4) ?
    C10 H10A . 0.9500 ?
    C11 C12 . 1.373(5) ?
    C11 H11A . 0.9500 ?
    C12 C13 . 1.378(6) ?
    C12 H12A . 0.9500 ?
    C13 C14 . 1.373(5) ?
    C13 H13A . 0.9500 ?
    C14 H14A . 0.9500 ?
    C15 C16 . 1.534(4) ?
loop_
    _geom_angle_atom_site_label_1
    _geom_angle_atom_site_label_2
    _geom_angle_atom_site_label_3
    _geom_angle_site_symmetry_1
    _geom_angle_site_symmetry_3
    _geom_angle
    _geom_angle_publ_flag
    O1 P1 N1 . . 116.13(13) ?
    O1 P1 N2 . . 116.36(12) ?
    N1 P1 N2 . . 103.17(12) ?
    O1 P1 N3 . . 103.15(11) ?
    N1 P1 N3 . . 109.14(13) ?
    N2 P1 N3 . . 108.72(12) ?
    C1 N1 P1 . . 122.3(2) ?
    C1 N1 H1N . . 118(2) ?
    P1 N1 H1N . . 117(2) ?
    C8 N2 P1 . . 120.50(19) ?
    C8 N2 H2N . . 114(2) ?
    P1 N2 H2N . . 118(2) ?
    C15 N3 P1 . . 122.91(19) ?
    C15 N3 H3N . . 119(2) ?
    P1 N3 H3N . . 118(2) ?
    N1 C1 C2 . . 112.5(2) ?
    N1 C1 H1B . . 109.1 ?
    C2 C1 H1B . . 109.1 ?
    N1 C1 H1A . . 109.1 ?
    C2 C1 H1A . . 109.1 ?
    H1B C1 H1A . . 107.8 ?
    C3 C2 C7 . . 118.9(3) ?
    C3 C2 C1 . . 120.6(2) ?
    C7 C2 C1 . . 120.5(3) ?
    C4 C3 C2 . . 120.8(3) ?
    C4 C3 H3A . . 119.6 ?
    C2 C3 H3A . . 119.6 ?
    C5 C4 C3 . . 120.1(3) ?
    C5 C4 H4A . . 120.0 ?
    C3 C4 H4A . . 120.0 ?
    C6 C5 C4 . . 119.9(3) ?
    C6 C5 H5A . . 120.1 ?
    C4 C5 H5A . . 120.1 ?
    C5 C6 C7 . . 120.2(3) ?
    C5 C6 H6A . . 119.9 ?
    C7 C6 H6A . . 119.9 ?
    C6 C7 C2 . . 120.1(3) ?
    C6 C7 H7A . . 119.9 ?
    C2 C7 H7A . . 119.9 ?
    N2 C8 C9 . . 112.7(2) ?
    N2 C8 H8A . . 109.0 ?
    C9 C8 H8A . . 109.0 ?
    N2 C8 H8B . . 109.0 ?
    C9 C8 H8B . . 109.0 ?
    H8A C8 H8B . . 107.8 ?
    C10 C9 C14 . . 118.1(3) ?
    C10 C9 C8 . . 123.6(2) ?
    C14 C9 C8 . . 118.3(3) ?
    C9 C10 C11 . . 120.2(3) ?
    C9 C10 H10A . . 119.9 ?
    C11 C10 H10A . . 119.9 ?
    C12 C11 C10 . . 120.7(3) ?
    C12 C11 H11A . . 119.7 ?
    C10 C11 H11A . . 119.7 ?
    C11 C12 C13 . . 119.5(3) ?
    C11 C12 H12A . . 120.2 ?
    C13 C12 H12A . . 120.2 ?
    C14 C13 C12 . . 120.3(3) ?
    C14 C13 H13A . . 119.9 ?
    C12 C13 H13A . . 119.9 ?
    C13 C14 C9 . . 121.2(3) ?
    C13 C14 H14A . . 119.4 ?
    C9 C14 H14A . . 119.4 ?
    O2 C15 N3 . . 125.7(3) ?
    O2 C15 C16 . . 119.6(3) ?
    N3 C15 C16 . . 114.6(2) ?
    F2 C16 F2A . . 54.8(4) ?
    F2 C16 F1 . . 94.3(4) ?
    F2A C16 F1 . . 138.5(4) ?
    F2 C16 F1A . . 136.0(5) ?
    F2A C16 F1A . . 95.3(5) ?
    F1 C16 F1A . . 90.2(5) ?
    F2 C16 C15 . . 113.0(3) ?
    F2A C16 C15 . . 110.6(3) ?
    F1 C16 C15 . . 106.8(4) ?
    F1A C16 C15 . . 107.3(5) ?
    F2 C16 Cl1A . . 70.7(4) ?
    F2A C16 Cl1A . . 120.0(4) ?
    F1A C16 Cl1A . . 109.2(5) ?
    C15 C16 Cl1A . . 112.5(3) ?
    F2 C16 Cl1 . . 116.7(4) ?
    F2A C16 Cl1 . . 71.6(4) ?
    F1 C16 Cl1 . . 107.5(4) ?
    C15 C16 Cl1 . . 115.7(3) ?
    Cl1A C16 Cl1 . . 120.6(3) ?
loop_
    _geom_torsion_atom_site_label_1
    _geom_torsion_atom_site_label_2
    _geom_torsion_atom_site_label_3
    _geom_torsion_atom_site_label_4
    _geom_torsion_site_symmetry_1
    _geom_torsion_site_symmetry_2
    _geom_torsion_site_symmetry_3
    _geom_torsion_site_symmetry_4
    _geom_torsion
    _geom_torsion_publ_flag
    O1 P1 N1 C1 . . . . -45.6(3) ?
    N2 P1 N1 C1 . . . . -174.1(2) ?
    N3 P1 N1 C1 . . . . 70.4(2) ?
    O1 P1 N2 C8 . . . . 53.1(2) ?
    N1 P1 N2 C8 . . . . -178.5(2) ?
    N3 P1 N2 C8 . . . . -62.8(2) ?
    O1 P1 N3 C15 . . . . -175.7(3) ?
    N1 P1 N3 C15 . . . . 60.2(3) ?
    N2 P1 N3 C15 . . . . -51.6(3) ?
    P1 N1 C1 C2 . . . . -120.2(2) ?
    N1 C1 C2 C3 . . . . -94.8(3) ?
    N1 C1 C2 C7 . . . . 84.9(3) ?
    C7 C2 C3 C4 . . . . -1.2(4) ?
    C1 C2 C3 C4 . . . . 178.4(3) ?
    C2 C3 C4 C5 . . . . 0.4(5) ?
    C3 C4 C5 C6 . . . . -0.4(5) ?
    C4 C5 C6 C7 . . . . 1.2(6) ?
    C5 C6 C7 C2 . . . . -2.0(6) ?
    C3 C2 C7 C6 . . . . 2.0(5) ?
    C1 C2 C7 C6 . . . . -177.6(3) ?
    P1 N2 C8 C9 . . . . -162.00(19) ?
    N2 C8 C9 C10 . . . . 5.0(4) ?
    N2 C8 C9 C14 . . . . -174.2(3) ?
    C14 C9 C10 C11 . . . . 0.6(5) ?
    C8 C9 C10 C11 . . . . -178.7(3) ?
    C9 C10 C11 C12 . . . . -0.3(5) ?
    C10 C11 C12 C13 . . . . -0.8(6) ?
    C11 C12 C13 C14 . . . . 1.5(6) ?
    C12 C13 C14 C9 . . . . -1.2(6) ?
    C10 C9 C14 C13 . . . . 0.2(5) ?
    C8 C9 C14 C13 . . . . 179.5(3) ?
    P1 N3 C15 O2 . . . . -0.6(6) ?
    P1 N3 C15 C16 . . . . -179.3(2) ?
    O2 C15 C16 F2 . . . . 157.9(5) ?
    N3 C15 C16 F2 . . . . -23.3(5) ?
    O2 C15 C16 F2A . . . . -142.8(5) ?
    N3 C15 C16 F2A . . . . 36.0(6) ?
    O2 C15 C16 F1 . . . . 55.6(6) ?
    N3 C15 C16 F1 . . . . -125.6(4) ?
    O2 C15 C16 F1A . . . . -40.0(6) ?
    N3 C15 C16 F1A . . . . 138.8(5) ?
    O2 C15 C16 Cl1A . . . . 80.1(5) ?
    N3 C15 C16 Cl1A . . . . -101.1(4) ?
    O2 C15 C16 Cl1 . . . . -64.0(5) ?
    N3 C15 C16 Cl1 . . . . 114.8(4) ?
loop_
    _geom_hbond_atom_site_label_D
    _geom_hbond_atom_site_label_H
    _geom_hbond_atom_site_label_A
    _geom_hbond_site_symmetry_A
    _geom_hbond_distance_DH
    _geom_hbond_distance_HA
    _geom_hbond_distance_DA
    _geom_hbond_angle_DHA
    N1 H1N O1 1_545 0.88(2) 2.30(3) 3.092(3) 151(3)
    N2 H2N O1 1_545 0.86(2) 2.05(2) 2.867(3) 158(3)
    N3 H3N O2 1_565 0.86(2) 2.01(2) 2.854(3) 166(3)
_iucr_refine_instructions_details
;
TITL   AT5a in P2(1)
CELL 0.71073  12.9734   4.9900  13.7750  90.000  96.482  90.000
ZERR    2.00   0.0005   0.0002   0.0004   0.000   0.003   0.000
LATT -1
SYMM -X, 0.5+Y, -Z
SFAC C H N O F P  Cl
UNIT 32 34 6 4 4 2 2
L.S. 20
BOND $H
plan 10
fmap 2
temp -100
acta 50
conf
eqiv $1 x, y-1, z
eqiv $2  x, y+1, z
htab 3
htab n1 o1_$1
htab n2 o1_$1
htab n3 o2_$2
rem colorless block
size 0.12 0.22 0.35
dfix 0.87 0.02 n1 h1n n2 h2n n3 h3n
DFIX 1.70 0.004 C16 Cl1 C16 Cl1A
DFIX 1.32 0.005 C16 F1 C16 F2 C16 F1A C16 F2A
DFIX 2.16 0.01 F1 F2 F1A F2A
DFIX 2.38 0.01 Cl1 F1 Cl1 F2 Cl1A F1A Cl1A F2A
SIMU  0.005 F1 F2 Cl1
SIMU  0.005 F1A F2A Cl1A
REM SIMU  0.005 F1B F2B Cl1B
DELU 0.001 C16 Cl1
DELU 0.001 C16 F1
WGHT    0.048000    0.396800
FVAR       8.13804   0.60457
P1    6    0.516447    0.705939    0.192365    11.00000    0.02109    0.01357 =
         0.02425   -0.00136    0.00582   -0.00089
PART   1
CL1   7    0.216129    0.535974    0.395935    21.00000    0.04383    0.13942 =
         0.05971   -0.00806    0.02546    0.00699
F1    5    0.378401    0.502993    0.499527    21.00000    0.07609    0.16920 =
         0.01209   -0.01621    0.00617   -0.01732
F2    5    0.355476    0.876348    0.447937    21.00000    0.13940    0.03649 =
         0.05640   -0.01263    0.06564   -0.01251
PART   2
CL1A  7    0.397251    0.610214    0.520348   -21.00000    0.07623    0.14758 =
         0.02568   -0.02132    0.00907    0.00487
F1A   5    0.251807    0.447059    0.408895   -21.00000    0.02770    0.07899 =
         0.09844    0.00744    0.03574   -0.01704
F2A   5    0.277537    0.846120    0.386141   -21.00000    0.08076    0.04348 =
         0.05975    0.01155    0.04674    0.03190
PART   0
O1    4    0.544026    0.982701    0.168206    11.00000    0.03189    0.01597 =
         0.03219    0.00042    0.01069   -0.00181
O2    4    0.417282    0.309168    0.318861    11.00000    0.07669    0.01438 =
         0.07689    0.00246    0.05043    0.00173
N1    3    0.452413    0.536446    0.105463    11.00000    0.02289    0.01990 =
         0.03614   -0.00785   -0.00062    0.00253
H1N   2    0.460469    0.361852    0.106394    11.00000   -1.20000
N2    3    0.611941    0.508868    0.229627    11.00000    0.02398    0.01584 =
         0.03157   -0.00153   -0.00076   -0.00110
H2N   2    0.600828    0.339548    0.226388    11.00000   -1.20000
N3    3    0.440058    0.748674    0.286125    11.00000    0.04050    0.01293 =
         0.03659   -0.00117    0.01982    0.00092
H3N   2    0.428380    0.909444    0.304671    11.00000   -1.20000
C1    1    0.363543    0.649232    0.043585    11.00000    0.02626    0.03347 =
         0.02812    0.00499    0.00088   -0.00242
AFIX  23
H1B   2    0.379225    0.651609   -0.025098    11.00000   -1.20000
H1A   2    0.352742    0.836722    0.063653    11.00000   -1.20000
AFIX   0
C2    1    0.265246    0.492549    0.049804    11.00000    0.02181    0.03076 =
         0.02806    0.00665    0.00140    0.00237
C3    1    0.235066    0.294100   -0.017938    11.00000    0.02747    0.03322 =
         0.03213    0.00082    0.00333    0.00261
AFIX  43
H3A   2    0.275907    0.259831   -0.069644    11.00000   -1.20000
AFIX   0
C4    1    0.146272    0.145567   -0.011124    11.00000    0.03655    0.03202 =
         0.04774   -0.00131    0.00002   -0.00113
AFIX  43
H4A   2    0.126663    0.009322   -0.057747    11.00000   -1.20000
AFIX   0
C5    1    0.085972    0.195054    0.063457    11.00000    0.02713    0.04582 =
         0.05676    0.00817    0.00466   -0.00505
AFIX  43
H5A   2    0.024694    0.093715    0.067910    11.00000   -1.20000
AFIX   0
C6    1    0.114954    0.392037    0.131479    11.00000    0.03265    0.06356 =
         0.04274    0.00492    0.01292   -0.00036
AFIX  43
H6A   2    0.074249    0.423809    0.183479    11.00000   -1.20000
AFIX   0
C7    1    0.203495    0.543963    0.124098    11.00000    0.02871    0.04930 =
         0.03135   -0.00397    0.00418   -0.00202
AFIX  43
H7A   2    0.221948    0.683181    0.169817    11.00000   -1.20000
AFIX   0
C8    1    0.688419    0.587577    0.311221    11.00000    0.02962    0.02686 =
         0.02845   -0.00358   -0.00061    0.00193
AFIX  23
H8A   2    0.657733    0.563720    0.373273    11.00000   -1.20000
H8B   2    0.704972    0.779997    0.304823    11.00000   -1.20000
AFIX   0
C9    1    0.787127    0.427381    0.315411    11.00000    0.02520    0.02649 =
         0.02702    0.00346    0.00246   -0.00319
C10   1    0.806998    0.240981    0.245037    11.00000    0.02600    0.03397 =
         0.03086   -0.00172    0.00297   -0.00042
AFIX  43
H10A  2    0.757381    0.211990    0.189860    11.00000   -1.20000
AFIX   0
C11   1    0.899258    0.096581    0.255025    11.00000    0.02983    0.04268 =
         0.04944   -0.00215    0.01130    0.00625
AFIX  43
H11A  2    0.912076   -0.031105    0.206660    11.00000   -1.20000
AFIX   0
C12   1    0.972011    0.136704    0.334091    11.00000    0.02974    0.05189 =
         0.05332    0.01209    0.00108    0.00876
AFIX  43
H12A  2    1.034504    0.035793    0.340897    11.00000   -1.20000
AFIX   0
C13   1    0.953734    0.324374    0.403491    11.00000    0.03785    0.06174 =
         0.04739    0.00126   -0.01555    0.00400
AFIX  43
H13A  2    1.004549    0.356051    0.457509    11.00000   -1.20000
AFIX   0
C14   1    0.862385    0.465778    0.394898    11.00000    0.03926    0.04289 =
         0.03557   -0.00272   -0.00956    0.00201
AFIX  43
H14A  2    0.850185    0.592032    0.443941    11.00000   -1.20000
AFIX   0
C15   1    0.403159    0.542832    0.334428    11.00000    0.06032    0.01650 =
         0.05161    0.00148    0.03658    0.00134
C16   1    0.335880    0.624137    0.414281    11.00000    0.06412    0.02445 =
         0.06563    0.00477    0.03945   -0.00121
HKLF 4
REM    AT5a in P2(1)
REM R1 =  0.0512 for   4909 Fo > 4sig(Fo)  and  0.0586 for all   5460 data
REM    263 parameters refined using     18 restraints
END
WGHT      0.0529      0.4466
REM Highest difference peak  0.552,  deepest hole -0.705,  1-sigma level  0.059
Q1    1   0.3665  0.6065  0.4393  11.00000  0.05    0.55
Q2    1   0.3797  0.6548  0.5018  11.00000  0.05    0.50
Q3    1   0.2284  0.7049  0.3713  11.00000  0.05    0.42
Q4    1   0.2461  0.8643  0.3507  11.00000  0.05    0.38
Q5    1   0.5739  0.6320  0.1992  11.00000  0.05    0.29
Q6    1   0.3561  0.4311  0.4719  11.00000  0.05    0.27
Q7    1   0.5338  0.8816  0.2035  11.00000  0.05    0.25
Q8    1   0.4961  0.6239  0.1371  11.00000  0.05    0.25
Q9    1   0.1083  0.1981  0.0136  11.00000  0.05    0.24
Q10   1   0.3831  0.5456  0.3802  11.00000  0.05    0.24
;
data_global
_journal_date_recd_electronic     2012-07-23
_journal_date_accepted     2012-09-18
_journal_name_full     'Acta Crystallographica, Section E'
_journal_year     2012
_journal_volume     68
_journal_issue     10
_journal_page_first     o3009
_journal_page_last     o3009
_journal_paper_category     QO
_journal_paper_doi     10.1107/S1600536812039712
_journal_coeditor_code     LH5506
_publ_contact_author_name     'Mehrdad Pourayoubi'
_publ_contact_author_address
;
Department of Chemistry
Ferdowsi University of Mashhad
Mashhad
Iran
;
_publ_contact_author_email     pourayoubi@um.ac.ir
_publ_contact_author_fax     '(+98)-511-8796416'
_publ_contact_author_phone     '(+98)-511-8795457'
_publ_section_title
;
<i>N</i>,<i>N</i>'-Dibenzyl-<i>N</i>''-(2-chloro-2,2-difluoroacetyl)phosphoric
triamide
;
loop_
    _publ_author_name
    _publ_author_address
    'Pourayoubi, Mehrdad'
;
Department of Chemistry
Ferdowsi University of Mashhad
Mashhad
Iran
;
    'Keikha, Mojtaba'
;
Department of Chemistry
Ferdowsi University of Mashhad
Mashhad
Iran
;
    'Jasinski, Jerry P.'
;
Department of Chemistry
Keene State College
229 Main Street
Keene
NH 03435-2001
USA
;
    'Keeley, Amanda C.'
;
Department of Chemistry
Keene State College
229 Main Street
Keene
NH 03435-2001
USA
;
