# Supplementary material for: N,N′-Dibenzyl-N′′-(2-chloro-2,2-difluoro­acet­yl)phospho­ric triamide
Source: Acta Crystallogr Sect E Struct Rep Online. 2012 Sep 26;68(Pt 10):o3009. doi: 10.1107/S1600536812039712 (PMC3470367; doi:10.1107/S1600536812039712)
Supplement: Supplementary file 2 [file e-68-o3009-Isup2.hkl]

# 
# h,k,l, Fc-squared, Fo-squared, sigma(Fo-squared) and status flag 
# 
data_I
_shelx_title '   AT5a in P2(1)' 
_shelx_refln_list_code          4 
_shelx_F_calc_maximum      121.70 
_exptl_crystal_F_000       400.00 
_reflns_d_resolution_high  0.6661 
 
loop_ 
 _symmetry_equiv_pos_as_xyz 
 'x, y, z' 
 '-x, y+1/2, -z' 
 
_cell_length_a    12.9734 
_cell_length_b     4.9900 
_cell_length_c    13.7750 
_cell_angle_alpha  90.000 
_cell_angle_beta   96.482 
_cell_angle_gamma  90.000 
 
_shelx_F_squared_multiplier     1.000 
 
loop_ 
 _refln_index_h 
 _refln_index_k 
 _refln_index_l 
 _refln_F_squared_calc 
 _refln_F_squared_meas 
 _refln_F_squared_sigma 
 _refln_observed_status 
   1  -7   0        5.13        5.36      2.37 o 
   2  -7   0        7.32        9.47      2.62 o 
   3  -7   0       10.15       14.62      4.99 o 
   4  -7   0        8.70        9.60      3.97 o 
   0  -6   0       43.26       42.06      5.45 o 
   1  -6   0       99.12       88.69      5.26 o 
   2  -6   0      104.00       99.36      5.60 o 
   3  -6   0       60.30       66.50      4.73 o 
   4  -6   0       34.72       38.46      3.75 o 
   5  -6   0       28.19       42.46      5.77 o 
   6  -6   0       22.86       27.39      3.41 o 
   7  -6   0       33.36       38.22      3.92 o 
   8  -6   0       35.99       36.86      3.97 o 
   9  -6   0       46.79       53.73      6.99 o 
  10  -6   0       49.03       43.44      6.34 o 
   1  -5   0       28.97       32.18      3.09 o 
   2  -5   0       63.73       80.10      4.60 o 
   3  -5   0       83.10       76.61      4.51 o 
   4  -5   0      218.98      203.05     10.41 o 
   5  -5   0       11.92       10.96      2.25 o 
   6  -5   0        8.91       16.18      2.56 o 
   7  -5   0        0.42        2.28      1.90 o 
   8  -5   0       21.69       18.28      2.75 o 
   9  -5   0       73.83       75.19      7.31 o 
  10  -5   0       80.09       75.22      7.23 o 
  11  -5   0       55.79       47.58      6.02 o 
  12  -5   0       24.86       25.78      4.77 o 
  13  -5   0       64.51       71.59      7.83 o 
   0  -4   0      155.51      151.73      7.72 o 
   1  -4   0      314.24      271.97     15.84 o 
   2  -4   0      166.10      155.34      5.59 o 
   3  -4   0      612.51      639.02     18.38 o 
   4  -4   0      260.78      261.12      7.55 o 
   5  -4   0      244.66      241.22      7.30 o 
   6  -4   0      247.67      219.19      6.73 o 
   7  -4   0       87.87       90.45      4.36 o 
   8  -4   0       99.35      108.16      4.94 o 
   9  -4   0       22.67       25.78      2.67 o 
  10  -4   0        0.93        1.33      1.43 o 
  11  -4   0        9.63        8.98      2.05 o 
  12  -4   0        6.79        7.86      2.08 o 
  13  -4   0        5.81        9.92      3.59 o 
  14  -4   0       17.79       18.68      4.69 o 
  15  -4   0       17.95       19.28      4.78 o 
   1  -3   0      221.56      242.04      6.17 o 
   2  -3   0       54.95       57.10      2.95 o 
   3  -3   0       49.61       50.07      4.06 o 
   4  -3   0       86.69       86.59      5.25 o 
   5  -3   0      418.95      382.86     17.07 o 
   6  -3   0      314.98      285.25      7.13 o 
   7  -3   0      207.26      206.12      6.61 o 
   8  -3   0      250.90      249.65      7.02 o 
   9  -3   0       66.91       49.95      3.32 o 
  10  -3   0      157.41      138.40      5.53 o 
  11  -3   0       86.50       98.60      5.62 o 
  12  -3   0       68.55       62.16      4.34 o 
  13  -3   0       19.07       22.72      2.85 o 
  14  -3   0       41.94       42.77      3.86 o 
  15  -3   0      109.98      103.24      5.93 o 
  16  -3   0        9.83       10.12      2.79 o 
  17  -3   0        0.72        2.78      2.86 o 
   0  -2   0     1040.15     1166.39     23.51 o 
   1  -2   0       69.79       78.47      2.82 o 
   2  -2   0      700.59      734.67     25.25 o 
   3  -2   0       47.93       50.95      2.37 o 
   4  -2   0      277.93      291.64      6.11 o 
   5  -2   0      287.02      283.58      6.62 o 
   6  -2   0      443.88      441.39     10.31 o 
   7  -2   0      168.36      144.74      4.60 o 
   8  -2   0        6.54        5.67      1.41 o 
   9  -2   0       94.15       99.52      9.66 o 
  10  -2   0       61.67       70.82      3.79 o 
  11  -2   0       12.81       18.94      2.37 o 
  12  -2   0      172.82      154.45     13.49 o 
  13  -2   0       56.82       70.33      4.43 o 
  14  -2   0       16.86       14.13      2.56 o 
  15  -2   0       51.92       41.93      3.82 o 
  16  -2   0        9.53        7.36      4.30 o 
  17  -2   0       30.20       34.35      6.58 o 
  18  -2   0       31.17       37.09      5.64 o 
   1  -1   0     1993.36     2056.71     33.74 o 
   2  -1   0      821.89      805.60     38.39 o 
   3  -1   0      118.69      133.78      3.66 o 
   4  -1   0      893.23      891.21     12.42 o 
   5  -1   0     1395.38     1441.28     27.84 o 
   6  -1   0     1193.90     1337.32     19.21 o 
   7  -1   0      114.54      130.01      4.15 o 
   8  -1   0      268.84      288.68     14.19 o 
   9  -1   0       59.07       49.14      2.95 o 
  10  -1   0       94.07       85.88      8.49 o 
  11  -1   0       11.11       11.75      2.03 o 
  12  -1   0      492.85      460.08     19.57 o 
  13  -1   0      186.57      182.30     13.73 o 
  14  -1   0       20.26       25.47      2.92 o 
  15  -1   0       72.12       67.29      4.62 o 
  16  -1   0       52.77       52.94     10.96 o 
  17  -1   0       59.47       60.05      4.76 o 
  18  -1   0       11.56       16.19      3.02 o 
   3   0   0      785.82      883.65     14.61 o 
   4   0   0       22.94       19.04      1.23 o 
   5   0   0      573.14      690.24     10.61 o 
   6   0   0      391.17      497.23      9.77 o 
   7   0   0      329.43      362.08      7.25 o 
   8   0   0      149.64      213.77     16.54 o 
   9   0   0       64.73       68.50      4.84 o 
  10   0   0       45.96       48.60      4.38 o 
  11   0   0       22.61       27.39      3.76 o 
  12   0   0      135.79      135.57      8.05 o 
  13   0   0        1.44        6.01      2.48 o 
  14   0   0        2.18        2.43      2.20 o 
  15   0   0        4.44        1.79      2.73 o 
  16   0   0        8.30       14.80      3.95 o 
  17   0   0       48.79       44.65      5.97 o 
  18   0   0        2.44        3.40      3.19 o 
  19   0   0        3.99       35.17      6.65 o 
   5   1   0     1403.43     1508.67     27.13 o 
   6   1   0     1216.72     1403.81     25.38 o 
   7   1   0      107.50      109.84      5.18 o 
   8   1   0      274.36      293.45      7.67 o 
   9   1   0       61.87       49.28      4.29 o 
  10   1   0       96.43       94.77      5.44 o 
  11   1   0       10.73        6.95      1.91 o 
  12   1   0      486.33      486.81     15.00 o 
  13   1   0      190.14      205.40      9.43 o 
  17   1   0       59.06       67.57      7.31 o 
  18   1   0       10.97       11.51      4.12 o 
   0   2   0     1024.24     1103.30     20.42 o 
   1   2   0       65.31       76.46      1.90 o 
   2   2   0      695.52      463.03      8.83 o 
   5   2   0      280.87      263.08      5.62 o 
   7   2   0      170.59      154.69      5.50 o 
   8   2   0        5.56        4.38      1.24 o 
   9   2   0       94.44       96.56      4.03 o 
  10   2   0       61.87       75.69      5.41 o 
  11   2   0       13.80       15.14      2.79 o 
  12   2   0      172.20      172.59      8.80 o 
  13   2   0       57.13       72.75      5.83 o 
  14   2   0       17.03       17.13      3.24 o 
   1   3   0      222.86      250.44      4.68 o 
   2   3   0       55.28       53.35      1.67 o 
   3   3   0       49.19       47.68      3.41 o 
  12   3   0       69.32       62.09      5.91 o 
  13   3   0       19.33       14.90      3.33 o 
  14   3   0       41.37       48.10      5.39 o 
  15   3   0      112.02      146.48     11.22 o 
  16   3   0       10.67       32.56      6.41 o 
   0   4   0      159.70      141.33      5.07 o 
   1   4   0      322.96      297.23      8.73 o 
   2   4   0      169.72      160.33      6.41 o 
   3   4   0      616.09      593.01     15.45 o 
   4   4   0      263.77      248.03      9.31 o 
   5   4   0      239.25      215.39      8.99 o 
   6   4   0      241.57      218.80      9.48 o 
   7   4   0       85.67       93.93      6.55 o 
   8   4   0       97.93      110.83      7.35 o 
   9   4   0       23.11       24.71      4.18 o 
  10   4   0        0.87        5.31      3.53 o 
  11   4   0        9.43       11.63      4.09 o 
  12   4   0        6.54       15.26      4.76 o 
  13   4   0        5.59        7.68      2.39 o 
  14   4   0       17.59       16.17      2.93 o 
  15   4   0       17.96       34.51      6.32 o 
   5   5   0       11.59        9.00      2.46 o 
   6   5   0        8.15       17.46      3.45 o 
   7   5   0        0.49       -0.04      2.24 o 
   8   5   0       21.71       26.58      4.38 o 
   9   5   0       75.39       88.46      7.27 o 
  10   5   0       80.86       80.23      7.33 o 
  11   5   0       55.57       56.11      6.37 o 
  12   5   0       24.85       19.17      4.37 o 
  13   5   0       65.40       67.92      7.53 o 
  14   5   0       23.23       17.18      4.49 o 
  -4  -7   1       46.29       64.22      7.44 o 
  -3  -7   1       33.42       41.81      4.28 o 
  -2  -7   1       25.93       30.06      3.71 o 
  -1  -7   1       43.81       45.04      4.27 o 
   0  -7   1       54.43       60.07      5.09 o 
   1  -7   1       38.50       46.30      6.24 o 
   2  -7   1       68.47       66.92      5.21 o 
   3  -7   1       74.79       76.69      9.32 o 
 -10  -6   1       37.47       39.41      5.67 o 
  -9  -6   1       20.53       24.36      3.54 o 
  -8  -6   1        1.80        6.30      2.46 o 
  -7  -6   1       17.95       20.94      3.06 o 
  -6  -6   1       20.38       29.16      3.51 o 
  -5  -6   1       28.32       34.84      5.67 o 
  -4  -6   1       22.74       22.29      3.07 o 
  -3  -6   1       56.13       60.56      5.64 o 
  -2  -6   1       70.00       80.83      5.12 o 
  -1  -6   1        0.52        2.78      1.95 o 
   0  -6   1       37.57       41.12      3.72 o 
   1  -6   1       33.04       40.14      5.03 o 
   2  -6   1       24.85       39.90      3.81 o 
   3  -6   1       35.74       46.67      5.69 o 
   4  -6   1        9.02        5.28      2.08 o 
   5  -6   1       11.38        7.59      2.34 o 
   6  -6   1        3.57        2.78      3.07 o 
   7  -6   1        1.18        4.22      2.06 o 
   8  -6   1       14.80       22.20      3.23 o 
   9  -6   1       37.49       35.95      4.15 o 
 -13  -5   1        0.83        7.79      3.60 o 
 -12  -5   1        1.05        0.34      2.73 o 
 -11  -5   1        1.01        4.17      3.32 o 
 -10  -5   1        9.85        7.70      3.59 o 
  -9  -5   1      130.82      146.26      9.71 o 
  -8  -5   1       48.66       48.72      3.98 o 
  -7  -5   1       10.81       17.50      2.57 o 
  -6  -5   1        3.66       12.79      2.46 o 
  -5  -5   1       26.81       24.92      2.94 o 
  -4  -5   1        6.93        7.46      2.96 o 
  -3  -5   1        3.14        5.91      2.07 o 
  -2  -5   1      224.59      222.97      7.62 o 
  -1  -5   1      278.69      277.13      8.51 o 
   0  -5   1      219.94      222.58      7.91 o 
   1  -5   1      164.71      146.03      6.06 o 
   2  -5   1      363.59      339.38      9.63 o 
   3  -5   1      133.26      136.24      5.92 o 
   4  -5   1       25.46       23.07      2.83 o 
   5  -5   1        0.49       -1.81      1.81 o 
   6  -5   1       27.41       19.12      2.72 o 
   7  -5   1       75.42       65.03      7.15 o 
   8  -5   1      110.69      113.77      8.17 o 
   9  -5   1       25.71       27.84      4.84 o 
  10  -5   1       37.25       33.00      5.17 o 
  11  -5   1       52.15       55.88      6.53 o 
  12  -5   1       21.33       15.88      4.25 o 
  13  -5   1       19.62       27.88      5.63 o 
 -15  -4   1       52.62       56.07      7.03 o 
 -14  -4   1       48.39       44.06      5.50 o 
 -13  -4   1       21.97       25.08      3.24 o 
 -12  -4   1       82.98       84.13      5.06 o 
 -11  -4   1       63.26       50.64      6.46 o 
 -10  -4   1       97.46      101.27      5.05 o 
  -9  -4   1      142.90      131.87      5.60 o 
  -8  -4   1       51.69       49.00      4.91 o 
  -7  -4   1       96.82       92.60      4.47 o 
  -6  -4   1       15.67       20.58      2.26 o 
  -5  -4   1      238.39      257.46      7.55 o 
  -4  -4   1      391.07      385.00     13.51 o 
  -3  -4   1       30.59       39.96      2.95 o 
  -2  -4   1      221.47      211.37      7.87 o 
  -1  -4   1      227.28      213.28     11.71 o 
   0  -4   1      197.33      176.47      5.92 o 
   1  -4   1       24.88       30.82      5.22 o 
   2  -4   1       11.69       15.51      1.97 o 
   3  -4   1       77.02       72.11      3.94 o 
   4  -4   1      521.14      502.94     11.18 o 
   5  -4   1      101.87       81.37      6.03 o 
   6  -4   1        6.59        6.21      2.64 o 
   7  -4   1       28.39       33.29      2.84 o 
   8  -4   1       60.99       52.37      4.26 o 
   9  -4   1       29.02       27.46      4.97 o 
  10  -4   1       59.81       74.45      4.79 o 
  11  -4   1       86.04       88.20      7.40 o 
  12  -4   1       21.61       21.09      3.94 o 
  13  -4   1        2.49        6.57      3.70 o 
  14  -4   1       69.42       81.89      8.14 o 
  15  -4   1       31.74       40.98      6.47 o 
 -17  -3   1       24.34       37.15      5.63 o 
 -16  -3   1       40.09       43.75      4.89 o 
 -15  -3   1       19.98       18.42      2.94 o 
 -14  -3   1       10.97       14.18      2.66 o 
 -13  -3   1        3.35        1.53      1.59 o 
 -12  -3   1       10.49        8.24      3.07 o 
 -11  -3   1       14.81       18.20      2.42 o 
 -10  -3   1       47.65       44.68      5.13 o 
  -9  -3   1        1.05        0.68      2.13 o 
  -8  -3   1       49.37       53.33      4.93 o 
  -7  -3   1       38.80       35.30      2.64 o 
  -6  -3   1       61.11       65.29      7.57 o 
  -5  -3   1       83.08       87.70      6.08 o 
  -4  -3   1       83.64       89.19      3.58 o 
  -3  -3   1      386.04      395.29      8.43 o 
  -2  -3   1      975.21     1060.40     32.44 o 
  -1  -3   1      290.48      296.51     11.37 o 
   0  -3   1       15.62       10.26      1.49 o 
   1  -3   1      365.58      441.32      8.99 o 
   2  -3   1      429.15      447.28      9.10 o 
   3  -3   1      500.16      517.57     14.44 o 
   4  -3   1      377.32      377.98      7.95 o 
   5  -3   1      850.17      822.05     13.89 o 
   6  -3   1      719.80      710.54      9.83 o 
   7  -3   1      180.64      173.81     13.15 o 
   8  -3   1      282.64      284.36      7.52 o 
   9  -3   1        8.67        5.09      1.47 o 
  10  -3   1       28.68       25.26      5.50 o 
  11  -3   1        5.99        3.00      1.59 o 
  12  -3   1       12.16       17.63      2.35 o 
  13  -3   1       54.54       61.45      4.29 o 
  14  -3   1        9.85        6.32      3.03 o 
  15  -3   1       23.80       26.29      4.55 o 
  16  -3   1       22.45       28.51      5.57 o 
 -18  -2   1        0.20        1.00      2.79 o 
 -17  -2   1       47.45       40.34      8.72 o 
 -16  -2   1       40.26       35.68      3.75 o 
 -15  -2   1       88.48       90.69      7.16 o 
 -14  -2   1      277.31      305.32      9.66 o 
 -13  -2   1      109.48      117.44      5.65 o 
 -12  -2   1       68.21       67.63      4.10 o 
 -11  -2   1      353.47      346.50     12.94 o 
 -10  -2   1      192.02      184.78      6.21 o 
  -9  -2   1      149.46      131.10      4.89 o 
  -8  -2   1      412.91      384.69      8.57 o 
  -7  -2   1      701.85      729.29     18.26 o 
  -6  -2   1      387.78      379.56      7.87 o 
  -5  -2   1       38.42       40.45      2.21 o 
  -4  -2   1      148.88      184.71      4.67 o 
  -3  -2   1      810.40      862.93     28.54 o 
  -2  -2   1     1038.16     1077.51     15.52 o 
  -1  -2   1       60.61       67.16      5.42 o 
   0  -2   1      483.27      513.03     12.55 o 
   1  -2   1       62.94       67.57      3.35 o 
   2  -2   1        4.56        4.70      0.91 o 
   3  -2   1      765.46      756.30     31.18 o 
   4  -2   1      109.74      122.96      4.96 o 
   5  -2   1       64.03       62.98      2.95 o 
   6  -2   1      212.30      226.08      3.99 o 
   7  -2   1       23.75       26.75      2.99 o 
   8  -2   1       28.84       32.09      3.24 o 
   9  -2   1       31.38       24.79      2.24 o 
  10  -2   1       56.83       58.44      3.43 o 
  11  -2   1      114.69       87.25      4.42 o 
  12  -2   1        8.80       10.44      2.13 o 
  13  -2   1      213.73      213.09     13.04 o 
  14  -2   1       48.17       38.55      3.54 o 
  15  -2   1        8.83        5.02      2.36 o 
  16  -2   1       61.30       72.58      5.02 o 
  17  -2   1       47.82       45.78      4.22 o 
  18  -2   1       43.02       42.78      5.80 o 
 -18  -1   1        0.62        3.32      2.90 o 
 -17  -1   1        4.34        4.34      2.10 o 
 -16  -1   1        0.17        2.66      1.98 o 
 -15  -1   1      101.85       91.40      5.32 o 
 -14  -1   1       17.34       29.39      3.09 o 
 -13  -1   1      129.66      127.74      5.68 o 
 -12  -1   1      166.36      187.54      6.70 o 
 -11  -1   1       94.75       93.20     12.79 o 
 -10  -1   1      136.50      156.06      7.70 o 
  -9  -1   1       54.31       55.52      3.11 o 
  -8  -1   1      110.71      109.14      4.09 o 
  -7  -1   1      502.26      512.24      9.66 o 
  -6  -1   1      681.36      651.45     14.76 o 
  -5  -1   1      281.36      238.34      6.72 o 
  -4  -1   1      823.69      745.31     11.14 o 
  -3  -1   1       21.22       16.25      1.52 o 
  -2  -1   1     1993.58     2084.40     26.23 o 
  -1  -1   1     1574.06     1569.75     40.50 o 
   0  -1   1     4005.07     4044.91     69.26 o 
   1  -1   1     8870.96     8781.64    104.20 o 
   2  -1   1      482.90      513.13      7.48 o 
   3  -1   1      677.95      704.90      9.63 o 
   4  -1   1      231.76      273.81      3.96 o 
   5  -1   1     1850.44     2018.38     26.77 o 
   6  -1   1      888.04      866.32     13.54 o 
   7  -1   1       41.78       25.31      1.90 o 
   8  -1   1       87.56       87.19      5.14 o 
   9  -1   1      109.16      122.21      4.58 o 
  10  -1   1       39.92       37.05      2.74 o 
  11  -1   1      196.38      219.48      7.00 o 
  12  -1   1      100.10      102.00      4.91 o 
  13  -1   1       20.83       24.59     12.19 o 
  14  -1   1       25.19       20.30      2.75 o 
  15  -1   1       21.90       28.85      3.26 o 
  16  -1   1       17.21       23.52      3.02 o 
  17  -1   1        9.01        8.93      2.51 o 
  18  -1   1        6.16        8.26      2.46 o 
 -18   0   1        9.24       13.02      4.01 o 
 -17   0   1       20.13       27.76      4.80 o 
 -16   0   1       37.70       30.67      4.87 o 
 -15   0   1       12.41       10.12      3.45 o 
 -14   0   1       19.75       27.28      4.32 o 
 -13   0   1       96.46      111.56      5.32 o 
 -12   0   1      229.84      207.19      7.00 o 
 -11   0   1       29.43       23.80      2.47 o 
 -10   0   1       67.06       75.37      5.24 o 
  -9   0   1      132.70      109.67      4.67 o 
  -8   0   1      129.37      128.36      4.17 o 
  -7   0   1      501.59      562.24     18.46 o 
  -6   0   1       23.45       35.33      1.35 o 
  -5   0   1      888.22      932.47     10.80 o 
  -4   0   1       14.81        9.91      0.73 o 
  -3   0   1     2999.68     2949.70     29.60 o 
  -2   0   1      184.04      186.37      5.44 o 
   2   0   1     1351.24     1386.76     24.92 o 
   3   0   1     1979.82     1915.25     24.06 o 
   4   0   1      826.40      837.75     11.78 o 
   5   0   1     1574.48     1898.41     54.55 o 
   6   0   1        5.39        7.60      1.34 o 
   7   0   1      349.76      450.30      8.30 o 
   8   0   1        0.11        1.72      2.42 o 
   9   0   1      252.18      263.10      9.94 o 
  10   0   1      370.64      347.79     12.38 o 
  11   0   1     1193.17     1217.23     29.34 o 
  12   0   1      128.82       96.35      6.73 o 
  13   0   1      175.63      156.57      9.18 o 
  14   0   1       20.90       27.45      3.02 o 
  15   0   1        5.67       14.98      3.70 o 
  16   0   1        9.10       11.11      3.42 o 
  17   0   1       21.00       25.50     10.50 o 
  18   0   1       37.54       44.39      4.52 o 
  19   0   1        2.68       -1.80      2.90 o 
 -18   1   1        0.75        0.61      3.01 o 
 -17   1   1        4.50        5.19      3.39 o 
 -16   1   1        0.12       -0.75      2.93 o 
 -14   1   1       17.83       28.80      3.70 o 
 -13   1   1      128.49      134.17      7.59 o 
 -12   1   1      166.18      192.98      8.97 o 
 -11   1   1       95.15       90.47      5.71 o 
 -10   1   1      134.72      153.95      7.29 o 
  -9   1   1       53.44       53.66      2.18 o 
  -8   1   1      107.71      107.75      5.52 o 
  -7   1   1      494.33      526.83     13.94 o 
  -6   1   1      680.65      772.41     17.83 o 
  -5   1   1      280.67      246.39      6.32 o 
  -4   1   1      823.61      807.78     15.90 o 
  -2   1   1     1993.96     1905.96     33.35 o 
  -1   1   1     1549.10     1508.15     26.36 o 
   0   1   1     3965.99     3873.71     65.94 o 
   1   1   1     8928.45     8835.24    148.86 o 
   2   1   1      499.75      526.87      7.49 o 
   6   1   1      886.89      881.24     16.15 o 
   7   1   1       44.14       27.47      2.54 o 
   8   1   1       90.35       87.70      4.66 o 
   9   1   1      107.84      125.39      5.92 o 
  10   1   1       37.93       35.17      3.28 o 
  11   1   1      193.36      231.12      8.99 o 
  12   1   1      100.74      108.68      6.16 o 
  17   1   1        9.03       24.96      6.07 o 
  18   1   1        6.28       14.19      3.31 o 
 -15   2   1       89.94      105.90      7.60 o 
 -14   2   1      277.38      299.46     12.82 o 
 -13   2   1      108.23      105.54      7.22 o 
 -12   2   1       70.68       74.02      5.80 o 
 -11   2   1      353.70      344.96     12.92 o 
 -10   2   1      195.19      191.34      8.94 o 
  -9   2   1      149.16      138.30      4.62 o 
  -8   2   1      415.13      393.74     10.32 o 
  -7   2   1      705.49      739.61     16.40 o 
  -6   2   1      383.41      386.53     10.22 o 
  -2   2   1     1028.89     1136.55     20.72 o 
  -1   2   1       58.92       68.50      2.65 o 
   0   2   1      469.55      471.74     10.26 o 
   1   2   1       62.32       60.39      2.73 o 
   2   2   1        4.62        2.98      1.32 o 
   3   2   1      764.62      765.28     16.95 o 
   4   2   1      108.76      116.56      3.19 o 
   5   2   1       61.50       57.46      2.26 o 
   8   2   1       30.10       32.78      2.26 o 
  10   2   1       57.28       57.60      4.63 o 
  11   2   1      111.90       85.25      5.84 o 
  12   2   1        7.46        3.93      1.79 o 
  13   2   1      213.04      213.98      9.88 o 
  16   2   1       60.35      100.80      9.42 o 
  17   2   1       48.78       64.03      8.33 o 
 -15   3   1       19.81       20.51      4.02 o 
 -14   3   1       10.44       12.52      3.42 o 
 -13   3   1        3.13        2.96      2.50 o 
 -12   3   1       10.10       11.54      3.03 o 
 -11   3   1       14.67       15.00      3.26 o 
  -9   3   1        0.94        2.50      1.38 o 
  -8   3   1       51.66       50.79      3.83 o 
  -3   3   1      386.95      347.56      7.92 o 
  -2   3   1      967.21      976.73     18.62 o 
  -1   3   1      281.71      282.07     11.95 o 
   0   3   1       16.08       10.61      1.26 o 
   1   3   1      359.06      408.26      6.52 o 
   2   3   1      432.71      429.58     11.36 o 
   3   3   1      498.89      504.85     13.26 o 
   4   3   1      377.61      378.70     11.38 o 
   5   3   1      852.95      850.39     20.62 o 
   6   3   1      707.18      665.23     18.09 o 
   7   3   1      178.12      178.06      8.56 o 
   8   3   1      286.09      315.55     12.27 o 
  11   3   1        6.02       11.12      3.91 o 
  12   3   1       12.28       23.12      2.97 o 
  13   3   1       54.73       55.82      4.29 o 
  14   3   1        9.59       22.19      5.50 o 
  15   3   1       23.72       41.45      6.58 o 
  16   3   1       22.93       27.07      5.96 o 
 -15   4   1       51.29       50.28     10.74 o 
 -14   4   1       48.16       51.11      4.60 o 
 -13   4   1       22.23       34.04      5.15 o 
  -9   4   1      141.74      137.31      7.26 o 
  -5   4   1      235.08      236.78      9.31 o 
  -4   4   1      395.75      390.47     12.11 o 
  -3   4   1       29.02       34.76      3.09 o 
  -2   4   1      218.70      211.12      7.33 o 
  -1   4   1      228.76      208.02      6.72 o 
   0   4   1      199.20      177.77      6.23 o 
   1   4   1       25.54       33.40      2.78 o 
   2   4   1       11.46       13.11      2.07 o 
   3   4   1       75.99       69.00      4.50 o 
   4   4   1      519.51      477.48     14.17 o 
   5   4   1      100.02       81.28      5.53 o 
   6   4   1        6.47        3.71      2.20 o 
   7   4   1       27.60       30.20      3.91 o 
   8   4   1       62.32       53.58      5.27 o 
   9   4   1       30.39       26.51      4.22 o 
  10   4   1       61.03       72.01      6.57 o 
  11   4   1       86.91      101.70      8.21 o 
  12   4   1       22.51       18.55      4.17 o 
  13   4   1        2.82        3.82      4.90 o 
  14   4   1       70.27       84.02      8.25 o 
  15   4   1       31.58       35.74      6.51 o 
 -14   5   1        4.67       10.23      3.66 o 
 -13   5   1        0.86        2.21      3.02 o 
 -12   5   1        1.06       -1.93      2.80 o 
 -11   5   1        1.00        0.94      3.08 o 
 -10   5   1        9.55        6.56      3.37 o 
  -9   5   1      130.62      139.36      9.11 o 
  -8   5   1       48.27       59.02      5.77 o 
  -7   5   1       10.59       13.38      3.07 o 
  -6   5   1        3.20        3.48      2.12 o 
   5   5   1        0.31       -1.36      1.88 o 
   6   5   1       25.24       15.36      3.14 o 
   7   5   1       71.74       58.14      5.58 o 
   8   5   1      109.07      113.55      7.80 o 
   9   5   1       25.19       24.09      4.48 o 
  10   5   1       37.02       34.07      5.44 o 
  11   5   1       51.78       60.10      6.68 o 
  12   5   1       21.14       21.54      4.71 o 
  13   5   1       19.19       16.26      4.22 o 
  -4  -7   2       73.54       76.20      7.82 o 
  -3  -7   2       61.60       51.78      4.54 o 
  -2  -7   2       30.75       28.29      6.08 o 
  -1  -7   2       50.11       40.58      7.11 o 
   0  -7   2       55.12       56.15      4.70 o 
   1  -7   2       28.13       36.33      4.05 o 
   2  -7   2       56.01       63.49      5.08 o 
   3  -7   2       38.64       54.20      6.86 o 
 -10  -6   2        4.46        3.26      2.99 o 
  -9  -6   2       17.30       19.53      3.25 o 
  -8  -6   2       56.62       64.98      5.02 o 
  -7  -6   2       17.51       23.31      3.35 o 
  -6  -6   2       34.99       35.83      3.65 o 
  -5  -6   2       16.94       15.19      2.73 o 
  -4  -6   2       29.19       29.93      4.17 o 
  -3  -6   2       30.72       29.09      3.27 o 
  -2  -6   2       12.72       16.36      5.18 o 
  -1  -6   2       34.36       34.70      3.50 o 
   0  -6   2       67.05       69.25      4.72 o 
   1  -6   2       49.17       63.18     12.72 o 
   2  -6   2       31.93       23.48      3.21 o 
   3  -6   2       27.94       24.80      3.21 o 
   4  -6   2       12.94       10.91      2.41 o 
   5  -6   2        5.61        4.66      1.93 o 
   6  -6   2       17.26       17.31      2.84 o 
   7  -6   2       18.35       23.20      3.27 o 
   8  -6   2       34.25       38.56      4.09 o 
   9  -6   2       53.79       63.68     12.29 o 
 -13  -5   2       37.55       37.46      5.62 o 
 -12  -5   2       32.56       34.01      5.43 o 
 -11  -5   2       38.88       43.76      3.82 o 
 -10  -5   2       77.87       83.74      8.60 o 
  -9  -5   2      144.95      145.29      6.67 o 
  -8  -5   2       53.18       59.84      8.39 o 
  -7  -5   2       23.84       25.14      3.02 o 
  -6  -5   2      145.87      138.87      6.25 o 
  -5  -5   2       85.83       86.09      4.86 o 
  -4  -5   2       88.67       96.78      9.33 o 
  -3  -5   2       43.70       31.48      3.08 o 
  -2  -5   2       46.01       54.26      3.75 o 
  -1  -5   2       75.89       76.46      5.15 o 
   0  -5   2       25.10       16.03      2.35 o 
   1  -5   2       65.28       64.58      4.06 o 
   2  -5   2        9.37       15.07      2.62 o 
   3  -5   2       41.66       66.26      4.21 o 
   4  -5   2       80.09       87.92      5.16 o 
   5  -5   2       31.73       34.22      3.29 o 
   6  -5   2       41.33       52.13      4.22 o 
   7  -5   2       46.04       42.94      3.71 o 
   8  -5   2        3.12        5.03      3.09 o 
   9  -5   2       51.03       39.37      5.42 o 
  10  -5   2        9.78       13.40      3.94 o 
  11  -5   2       16.55       14.88      4.17 o 
  12  -5   2       37.83       39.96      5.95 o 
 -16  -4   2        6.42        9.06      3.72 o 
 -15  -4   2        3.25        5.21      3.89 o 
 -14  -4   2        4.64        7.47      2.36 o 
 -13  -4   2       12.75       11.59      2.50 o 
 -12  -4   2       38.46       43.48      3.83 o 
 -11  -4   2       46.39       58.11      4.12 o 
 -10  -4   2       41.82       38.55      3.32 o 
  -9  -4   2       37.55       46.02      3.49 o 
  -8  -4   2       17.11       21.18      2.51 o 
  -7  -4   2       22.36       24.81      2.59 o 
  -6  -4   2       43.25       41.05      3.53 o 
  -5  -4   2      163.95      148.52      5.61 o 
  -4  -4   2      468.16      511.32     35.70 o 
  -3  -4   2      171.84      190.04      6.24 o 
  -2  -4   2       69.40       68.13      3.65 o 
  -1  -4   2      353.11      379.02      9.13 o 
   0  -4   2      289.93      285.72     13.02 o 
   1  -4   2      269.04      246.33      7.12 o 
   2  -4   2      161.06      154.29      5.58 o 
   3  -4   2      276.19      289.96     16.07 o 
   4  -4   2      313.52      337.16      8.83 o 
   5  -4   2       75.62       86.49      6.30 o 
   6  -4   2      236.67      219.93     10.32 o 
   7  -4   2      501.18      470.23     10.61 o 
   8  -4   2       97.53       88.69      6.85 o 
   9  -4   2       64.62       57.61      5.90 o 
  10  -4   2       37.89       30.93      4.95 o 
  11  -4   2       57.37       61.25      6.50 o 
  12  -4   2        3.75        2.39      2.93 o 
  13  -4   2       10.28        7.74      3.61 o 
  14  -4   2       11.12        8.95      3.46 o 
 -17  -3   2       15.84       14.73      3.06 o 
 -16  -3   2       41.14       44.20      4.22 o 
 -15  -3   2       63.69       56.98      5.80 o 
 -14  -3   2       40.30       34.78      5.24 o 
 -13  -3   2       58.32       69.03      4.54 o 
 -12  -3   2       81.08       80.49      4.64 o 
 -11  -3   2      208.43      189.58      6.86 o 
 -10  -3   2      130.34      140.06      5.63 o 
  -9  -3   2      144.03      144.99      5.50 o 
  -8  -3   2      505.50      468.98     10.44 o 
  -7  -3   2      177.79      169.18      5.60 o 
  -6  -3   2      393.93      357.95     11.37 o 
  -5  -3   2      233.14      224.38      6.11 o 
  -4  -3   2      125.11      126.66      4.37 o 
  -3  -3   2       89.02       92.66      3.72 o 
  -2  -3   2      137.90      139.50      6.18 o 
  -1  -3   2        5.02        6.81      1.33 o 
   0  -3   2      161.22      158.50      4.85 o 
   1  -3   2      596.79      606.91     16.96 o 
   2  -3   2      118.98      116.95     10.59 o 
   3  -3   2      236.87      273.22      9.75 o 
   4  -3   2        6.88        9.82      1.42 o 
   5  -3   2       51.43       47.74      2.57 o 
   6  -3   2       11.14       12.93      1.58 o 
   7  -3   2       66.41       53.15      3.50 o 
   8  -3   2       24.35       26.51      2.30 o 
   9  -3   2       29.72       29.20      3.53 o 
  10  -3   2        8.28       12.17      3.95 o 
  11  -3   2        1.85        2.53      1.77 o 
  12  -3   2       35.01       26.75      7.71 o 
  13  -3   2       19.03       21.29      2.80 o 
  14  -3   2       34.14       29.35      5.01 o 
  15  -3   2       20.86       23.75      5.05 o 
  16  -3   2       59.78       78.45      8.35 o 
 -18  -2   2       32.83       33.69      4.12 o 
 -17  -2   2       10.43       18.27      3.11 o 
 -16  -2   2        6.40        6.86      2.37 o 
 -15  -2   2       20.61       13.08      2.56 o 
 -14  -2   2      161.91      143.61      9.09 o 
 -13  -2   2       56.00       51.40      3.87 o 
 -12  -2   2       28.06       19.40      2.56 o 
 -11  -2   2       20.31       15.57      2.30 o 
 -10  -2   2       40.13       26.88      2.70 o 
  -9  -2   2        7.04        3.85      1.46 o 
  -8  -2   2       16.16       11.67      3.08 o 
  -7  -2   2       86.94       79.69      3.40 o 
  -6  -2   2       96.92       97.93      4.41 o 
  -5  -2   2      451.29      476.22     10.96 o 
  -4  -2   2      280.39      260.14      5.78 o 
  -3  -2   2      338.64      371.33      8.04 o 
  -2  -2   2      445.28      483.52      6.58 o 
  -1  -2   2      108.10      106.90      3.26 o 
   0  -2   2      169.12      177.56     10.94 o 
   1  -2   2      729.07      748.85     45.51 o 
   2  -2   2      220.72      209.84      7.16 o 
   3  -2   2      254.02      233.34     17.09 o 
   4  -2   2     1134.68     1235.26     13.08 o 
   5  -2   2      104.94       96.20      2.82 o 
   6  -2   2      599.14      587.04      7.63 o 
   7  -2   2       33.61       28.20      1.53 o 
   8  -2   2       83.52       71.54      3.34 o 
   9  -2   2      103.28       92.46      4.03 o 
  10  -2   2       23.10       27.63      6.90 o 
  11  -2   2       37.95       51.61      6.54 o 
  12  -2   2       93.57       88.08      4.64 o 
  13  -2   2      104.04       92.93      5.01 o 
  14  -2   2       69.76       71.45      4.62 o 
  15  -2   2       19.06       25.19      3.16 o 
  16  -2   2       25.45       27.97      3.44 o 
  17  -2   2       19.22       15.61      2.91 o 
 -18  -1   2        6.71        3.56      3.04 o 
 -17  -1   2       12.23       13.23      3.02 o 
 -16  -1   2       31.00       41.11      3.99 o 
 -15  -1   2       23.05       24.51      3.11 o 
 -14  -1   2       82.39       73.52      4.56 o 
 -13  -1   2      106.38      115.87      5.43 o 
 -12  -1   2      100.46      102.36      4.91 o 
 -11  -1   2      229.20      248.89     10.12 o 
 -10  -1   2      149.56      158.21      6.59 o 
  -9  -1   2      533.16      503.81     10.44 o 
  -8  -1   2      118.90      100.59      3.86 o 
  -7  -1   2      350.63      339.73      7.32 o 
  -6  -1   2      289.84      328.71      6.79 o 
  -5  -1   2      577.63      587.86      9.67 o 
  -4  -1   2      135.69      135.30      3.76 o 
  -3  -1   2     1436.30     1451.52     24.30 o 
  -2  -1   2     9617.06     9817.95    165.87 o 
  -1  -1   2      654.73      656.72      6.42 o 
   0  -1   2      561.50      579.98     12.51 o 
   1  -1   2      958.62      992.03     12.69 o 
   2  -1   2      970.27     1040.12      9.54 o 
   3  -1   2      173.57      192.72      2.57 o 
   4  -1   2      971.36      890.98      9.65 o 
   5  -1   2       51.50       54.89      2.28 o 
   6  -1   2      505.34      559.54      9.76 o 
   7  -1   2       36.88       38.89      2.27 o 
   8  -1   2       55.29       53.81      5.31 o 
   9  -1   2       31.18       28.44      2.40 o 
  10  -1   2      133.69      139.01      7.80 o 
  11  -1   2      236.45      226.54     14.63 o 
  12  -1   2      151.16      144.40      5.86 o 
  13  -1   2       27.56       37.96      3.32 o 
  14  -1   2       69.01       67.80      4.99 o 
  15  -1   2       11.09       10.57      2.09 o 
  16  -1   2       56.60       59.65      5.27 o 
  17  -1   2       12.47       13.04      5.20 o 
  18  -1   2       20.46       16.75      4.16 o 
 -18   0   2        0.04        0.40      3.22 o 
 -17   0   2        0.47        0.66      2.69 o 
 -16   0   2       17.58       24.73      4.56 o 
 -15   0   2       40.38       50.71      5.80 o 
 -14   0   2       92.80       76.92      6.69 o 
 -13   0   2       13.01        9.09      2.87 o 
 -12   0   2      172.95      191.47      6.64 o 
 -11   0   2       11.34       10.74      1.91 o 
 -10   0   2      216.85      214.65      6.46 o 
  -9   0   2       39.38       53.05      2.66 o 
  -8   0   2      709.06      780.51      9.07 o 
  -7   0   2        0.19        6.40      0.71 o 
  -6   0   2        0.22        1.06      0.53 o 
  -5   0   2       93.53      124.76      2.35 o 
  -4   0   2      130.08      153.83      2.48 o 
  -3   0   2     2410.50     2419.45     25.81 o 
  -2   0   2      104.31      127.45      2.09 o 
   1   0   2      925.69      969.08     17.80 o 
   2   0   2    10934.50    10818.24    481.32 o 
   3   0   2      738.77      749.98      9.93 o 
   4   0   2     3017.68     3180.65     39.40 o 
   5   0   2      475.43      556.20     13.88 o 
   6   0   2      102.28       84.45      2.71 o 
   7   0   2       10.78       32.43      1.81 o 
   8   0   2       45.76       63.50      4.52 o 
   9   0   2        0.09        1.57      1.86 o 
  10   0   2      636.55      664.16     18.64 o 
  11   0   2        4.54        4.53      2.85 o 
  12   0   2       70.56       85.64      6.56 o 
  13   0   2      137.15      137.58      8.47 o 
  14   0   2        0.37        3.13      2.89 o 
  15   0   2       34.47       29.81      3.56 o 
  16   0   2       39.09       57.96      4.63 o 
  17   0   2        6.50        6.45      2.63 o 
  18   0   2        1.19        4.29      2.39 o 
  19   0   2       14.62       17.00      4.99 o 
 -18   1   2        6.41        2.43      2.67 o 
 -17   1   2       11.70        9.09      3.52 o 
 -16   1   2       31.74       31.39      4.96 o 
 -15   1   2       23.70       28.62      3.09 o 
 -14   1   2       81.45       91.70      6.70 o 
 -13   1   2      104.99      118.70      7.35 o 
 -12   1   2      102.01      107.63      6.72 o 
 -11   1   2      232.37      256.80     10.38 o 
 -10   1   2      145.27      138.91      4.11 o 
  -9   1   2      535.80      517.64     18.68 o 
  -8   1   2      117.79      103.79      5.65 o 
  -7   1   2      347.18      346.65     10.80 o 
  -6   1   2      296.05      340.18     10.30 o 
  -5   1   2      556.89      593.00     16.48 o 
  -4   1   2      132.12      131.98      4.50 o 
  -3   1   2     1448.67     1480.94     27.60 o 
  -2   1   2     9631.30     9973.23    118.96 o 
  -1   1   2      633.63      625.19     12.40 o 
   0   1   2      560.72      588.92     11.98 o 
   1   1   2      963.74     1084.15     20.69 o 
   2   1   2      969.09     1041.80     14.03 o 
   3   1   2      174.45      198.94      6.31 o 
   4   1   2      951.67      872.31     18.82 o 
   7   1   2       36.48       37.67      2.89 o 
   8   1   2       55.48       49.99      3.34 o 
   9   1   2       30.88       26.38      2.65 o 
  10   1   2      134.39      141.66      6.30 o 
  11   1   2      232.87      234.23      8.72 o 
  14   1   2       69.38       71.86      7.13 o 
  15   1   2       11.82       30.10      5.76 o 
  16   1   2       56.64       56.75      7.50 o 
  17   1   2       12.54       18.87      5.16 o 
  18   1   2       20.59       15.07      3.49 o 
 -16   2   2        5.63       10.53      3.26 o 
 -15   2   2       21.42       18.37      3.85 o 
 -14   2   2      159.91      167.16      9.59 o 
 -13   2   2       56.71       57.76      5.53 o 
 -12   2   2       27.37       16.11      3.22 o 
 -11   2   2       21.49       22.14      3.49 o 
 -10   2   2       41.68       29.78      3.73 o 
  -9   2   2        6.64        2.50      1.88 o 
  -8   2   2       17.81       13.37      1.87 o 
  -7   2   2       85.90       81.43      4.14 o 
  -6   2   2       95.07       98.21      4.60 o 
  -5   2   2      447.15      540.95     13.29 o 
  -3   2   2      346.93      368.63      8.59 o 
  -2   2   2      445.86      480.37     10.43 o 
  -1   2   2      106.28      108.92      3.87 o 
   0   2   2      168.24      181.70      5.56 o 
   1   2   2      734.61      803.41     16.86 o 
   2   2   2      228.71      216.05      6.91 o 
   3   2   2      258.39      231.17      7.52 o 
   4   2   2     1144.18     1184.14     18.09 o 
   5   2   2      105.81       96.73      4.16 o 
   6   2   2      604.35      586.95     18.03 o 
   7   2   2       33.03       33.11      3.96 o 
  10   2   2       21.39       30.69      3.42 o 
  11   2   2       36.64       52.55      7.65 o 
  12   2   2       92.77       86.31      6.78 o 
  13   2   2      104.47      127.36      9.26 o 
  14   2   2       70.50       94.18      8.11 o 
  15   2   2       18.59       38.61      6.13 o 
  16   2   2       25.09       23.60      5.73 o 
  17   2   2       19.79       32.63      6.01 o 
 -16   3   2       40.87       47.04      5.83 o 
 -15   3   2       64.18       51.77      5.97 o 
 -14   3   2       40.45       39.74      5.22 o 
 -13   3   2       60.08       68.75      6.56 o 
 -12   3   2       82.54       94.14      7.37 o 
 -11   3   2      211.48      200.34     10.54 o 
  -9   3   2      144.48      152.17      6.84 o 
  -8   3   2      498.79      464.37     13.45 o 
  -7   3   2      170.93      176.63      7.47 o 
  -3   3   2       83.37       86.25      3.51 o 
  -2   3   2      135.41      154.83      5.02 o 
  -1   3   2        5.42        9.06      1.50 o 
   0   3   2      160.30      146.15      3.37 o 
   1   3   2      596.88      550.53     46.10 o 
   2   3   2      118.65      111.34      5.18 o 
   3   3   2      230.73      272.78      9.03 o 
   4   3   2        5.87        3.86      1.89 o 
   5   3   2       51.10       48.95      4.06 o 
   6   3   2       11.17        8.66      2.40 o 
   7   3   2       67.59       50.21      4.67 o 
   8   3   2       24.23       25.51      3.81 o 
   9   3   2       28.98       26.01      4.11 o 
  10   3   2        8.01        8.71      3.27 o 
  11   3   2        1.74        1.65      3.10 o 
  12   3   2       33.89       29.58      4.08 o 
  13   3   2       19.35       21.92      4.70 o 
  14   3   2       34.83       39.47      6.10 o 
  15   3   2       21.41       24.18      5.69 o 
  16   3   2       58.67       55.94      7.71 o 
 -16   4   2        6.53        6.93      3.46 o 
 -15   4   2        3.59        1.57      2.61 o 
 -14   4   2        4.19        4.59      2.64 o 
 -13   4   2       13.28       13.03      3.85 o 
 -12   4   2       38.68       41.53      5.60 o 
  -9   4   2       37.79       49.41      4.52 o 
  -8   4   2       16.84       17.80      3.02 o 
  -3   4   2      169.69      188.42      7.22 o 
  -2   4   2       70.68       70.40      3.96 o 
  -1   4   2      358.37      367.45      7.04 o 
   0   4   2      295.99      288.87      8.83 o 
   1   4   2      273.82      248.56      8.40 o 
   2   4   2      163.76      162.12      6.89 o 
   3   4   2      280.82      264.23      9.58 o 
   4   4   2      309.02      324.04     11.28 o 
   5   4   2       74.05       92.26      6.10 o 
   6   4   2      237.49      242.32     10.32 o 
   7   4   2      499.30      478.06     16.05 o 
   8   4   2       96.13       91.38      6.81 o 
   9   4   2       65.73       52.88      5.64 o 
  10   4   2       36.87       39.72      5.37 o 
  11   4   2       57.77       62.29      6.62 o 
  12   4   2        3.45        4.91      3.68 o 
  13   4   2       10.34        7.81      4.27 o 
  14   4   2       10.83       13.37      4.19 o 
 -14   5   2       11.56        5.58      3.21 o 
 -13   5   2       37.47       33.36      4.07 o 
 -12   5   2       32.73       39.42      5.78 o 
 -11   5   2       38.30       53.35      6.60 o 
 -10   5   2       77.41       91.64      7.77 o 
  -9   5   2      143.58      156.31      6.52 o 
  -8   5   2       51.70       55.85      3.94 o 
  -7   5   2       25.20       29.94      4.23 o 
   4   5   2       80.87       88.28      5.93 o 
   5   5   2       32.25       38.78      4.39 o 
   6   5   2       40.99       51.38      5.11 o 
   7   5   2       46.23       41.89      4.76 o 
   8   5   2        3.06        0.42      2.65 o 
   9   5   2       51.51       43.54      5.52 o 
  10   5   2        9.90        5.65      3.41 o 
  11   5   2       16.79       16.81      4.00 o 
  12   5   2       38.73       33.99      5.53 o 
  13   5   2       26.92       32.80      5.60 o 
  -8   6   2       56.61       74.11      7.09 o 
  -4  -7   3        2.67        3.79      3.01 o 
  -3  -7   3        4.39        3.28      2.77 o 
  -2  -7   3        6.20        6.57      2.50 o 
  -1  -7   3       10.08       14.54      2.89 o 
   0  -7   3       12.82        8.73      2.65 o 
   1  -7   3        7.92        6.59      2.28 o 
   2  -7   3        3.87       10.93      3.85 o 
   3  -7   3       27.47       33.39      5.54 o 
 -10  -6   3       22.80       18.11      4.11 o 
  -9  -6   3       13.47        8.29      2.54 o 
  -8  -6   3       67.48       66.10      5.11 o 
  -7  -6   3       49.35       43.75      4.10 o 
  -6  -6   3       63.05       69.13      4.99 o 
  -5  -6   3       62.87       72.10      4.95 o 
  -4  -6   3      143.61      151.85      7.03 o 
  -3  -6   3      128.72      133.91      6.53 o 
  -2  -6   3       70.49       67.89      5.13 o 
  -1  -6   3       88.69       87.27      5.21 o 
   0  -6   3      145.30      121.25      6.13 o 
   1  -6   3       21.94       21.59      3.37 o 
   2  -6   3       31.16       23.25      6.66 o 
   3  -6   3        9.56        8.28      2.20 o 
   4  -6   3        1.94        6.57      2.29 o 
   5  -6   3        2.93        3.52      2.03 o 
   6  -6   3        4.80       10.26      3.08 o 
   7  -6   3       16.03       16.41      2.91 o 
   8  -6   3       15.44       16.27      3.15 o 
   9  -6   3       22.55       17.21      3.24 o 
 -13  -5   3       39.06       48.98      7.89 o 
 -12  -5   3       16.53       10.14      2.29 o 
 -11  -5   3       23.53       26.79      3.25 o 
 -10  -5   3       10.13       21.24      3.44 o 
  -9  -5   3        6.21        9.43      2.34 o 
  -8  -5   3       27.86       37.31      3.55 o 
  -7  -5   3       28.92       31.43      3.17 o 
  -6  -5   3        8.86        5.87      2.11 o 
  -5  -5   3        1.53        3.28      1.75 o 
  -4  -5   3      189.82      188.44      8.13 o 
  -3  -5   3      139.10      156.87      6.38 o 
  -2  -5   3       10.79       21.35      3.59 o 
  -1  -5   3        7.43        5.21      3.31 o 
   0  -5   3       52.97       51.92      3.71 o 
   1  -5   3      181.91      191.41      6.99 o 
   2  -5   3      130.08      130.07      5.72 o 
   3  -5   3       11.08       10.03      2.04 o 
   4  -5   3       14.75       22.04      2.72 o 
   5  -5   3       52.10       58.52      4.11 o 
   6  -5   3       16.87       10.70      2.22 o 
   7  -5   3       30.16       33.30      4.25 o 
   8  -5   3       64.55       71.90      7.07 o 
   9  -5   3       15.88       19.33      4.30 o 
  10  -5   3       49.44       52.25      6.40 o 
  11  -5   3       35.06       37.50      5.84 o 
  12  -5   3      101.16      104.72      9.22 o 
 -16  -4   3       28.53       29.82      5.03 o 
 -15  -4   3       17.56       18.21      3.59 o 
 -14  -4   3        3.84        6.88      2.28 o 
 -13  -4   3       25.49       25.60      3.17 o 
 -12  -4   3       52.46       60.16      4.41 o 
 -11  -4   3       55.27       57.82      7.03 o 
 -10  -4   3      109.89      100.54      5.14 o 
  -9  -4   3       51.74       57.29      7.08 o 
  -8  -4   3       37.58       42.02      3.29 o 
  -7  -4   3       15.81       16.41      2.18 o 
  -6  -4   3       24.81       23.12      5.15 o 
  -5  -4   3      244.76      225.51      6.99 o 
  -4  -4   3      235.13      231.27      7.06 o 
  -3  -4   3       51.98       37.30      2.88 o 
  -2  -4   3      182.77      173.56      5.85 o 
  -1  -4   3      316.33      326.60      8.36 o 
   0  -4   3      337.48      357.14      8.85 o 
   1  -4   3      350.97      375.64     14.79 o 
   2  -4   3      221.52      224.03      6.85 o 
   3  -4   3       85.27       85.31      4.24 o 
   4  -4   3      123.59      105.32      8.38 o 
   5  -4   3       26.37       12.88      3.21 o 
   6  -4   3      204.46      199.69      9.98 o 
   7  -4   3       11.17       13.44      3.33 o 
   8  -4   3        5.13        4.22      2.68 o 
   9  -4   3        4.74        8.46      3.43 o 
  10  -4   3       27.68       22.93      4.31 o 
  11  -4   3       32.88       29.81      4.69 o 
  12  -4   3       29.49       28.95      5.08 o 
  13  -4   3       24.82       27.99      4.95 o 
  14  -4   3       35.57       45.67      6.54 o 
 -17  -3   3       14.42       12.50      2.91 o 
 -16  -3   3       55.78       63.16      5.44 o 
 -15  -3   3       25.61       35.18      3.72 o 
 -14  -3   3        3.01        2.85      3.22 o 
 -13  -3   3       28.44       21.33      2.82 o 
 -12  -3   3       21.22       28.80      3.06 o 
 -11  -3   3       52.14       42.90      3.35 o 
 -10  -3   3       72.87       58.52      4.03 o 
  -9  -3   3      253.20      255.59      7.52 o 
  -8  -3   3      170.74      179.85      8.99 o 
  -7  -3   3      210.94      201.41      6.14 o 
  -6  -3   3      123.86      106.45      4.26 o 
  -5  -3   3       81.09       83.21      3.62 o 
  -4  -3   3       14.33       17.49      1.80 o 
  -3  -3   3       10.63       14.89      1.74 o 
  -2  -3   3      240.57      237.37      8.57 o 
  -1  -3   3      210.23      252.17      6.84 o 
   0  -3   3      451.12      466.14      9.31 o 
   1  -3   3      126.29      117.06      4.12 o 
   2  -3   3      382.56      380.98      9.66 o 
   3  -3   3      621.06      618.28     16.67 o 
   4  -3   3      607.72      593.94     16.52 o 
   5  -3   3      344.46      319.03      5.68 o 
   6  -3   3      116.47      113.78      3.14 o 
   7  -3   3      408.12      396.91      6.72 o 
   8  -3   3      169.29      145.70      9.18 o 
   9  -3   3       36.92       27.20      2.87 o 
  10  -3   3       49.20       54.15      3.40 o 
  11  -3   3       22.47       30.90      4.60 o 
  12  -3   3       28.85       32.91      4.98 o 
  13  -3   3       15.98       15.88      3.90 o 
  14  -3   3       35.71       41.45      5.87 o 
  15  -3   3        8.95        8.69      3.95 o 
  16  -3   3        7.97        9.04      4.30 o 
 -18  -2   3       12.58       17.28      3.75 o 
 -17  -2   3       37.99       39.88      3.97 o 
 -16  -2   3       10.21        9.60      2.71 o 
 -15  -2   3       15.17       13.18      2.39 o 
 -14  -2   3       58.84       62.96      4.37 o 
 -13  -2   3      133.58      127.50      5.93 o 
 -12  -2   3       85.99       84.28      5.21 o 
 -11  -2   3      164.07      152.13      5.90 o 
 -10  -2   3      398.70      391.74     12.76 o 
  -9  -2   3      154.99      163.76      5.54 o 
  -8  -2   3      269.28      263.84      6.89 o 
  -7  -2   3      516.81      484.67      9.69 o 
  -6  -2   3      604.45      582.03     10.62 o 
  -5  -2   3       17.79       20.50      1.77 o 
  -4  -2   3      319.26      354.87     15.99 o 
  -3  -2   3      902.01      920.43     14.00 o 
  -2  -2   3      504.33      575.27      9.60 o 
  -1  -2   3     1426.03     1633.70     57.43 o 
   0  -2   3      128.72      174.64      6.54 o 
   1  -2   3      223.53      216.14      4.86 o 
   2  -2   3       74.02       84.75      4.38 o 
   3  -2   3       56.11       53.89      1.70 o 
   4  -2   3      867.99      845.32     10.54 o 
   5  -2   3     1092.05     1130.53     20.59 o 
   6  -2   3       87.73       92.52      2.05 o 
   7  -2   3       14.08       14.26      0.95 o 
   8  -2   3      117.08      100.04      3.69 o 
   9  -2   3       69.58       77.50      3.28 o 
  10  -2   3       20.64       17.94      3.16 o 
  11  -2   3       45.86       45.58      4.11 o 
  12  -2   3        6.48       11.52      2.23 o 
  13  -2   3        0.21        0.21      1.57 o 
  14  -2   3        8.81       10.30      2.15 o 
  15  -2   3       66.28       67.79      5.30 o 
  16  -2   3       26.57       22.09      4.64 o 
  17  -2   3       39.68       47.50      6.51 o 
 -18  -1   3       23.73       20.55      4.75 o 
 -17  -1   3       24.04       18.87      3.31 o 
 -16  -1   3       28.76       31.49      3.55 o 
 -15  -1   3       24.63       35.13      3.86 o 
 -14  -1   3       95.06       96.77      5.23 o 
 -13  -1   3      178.87      157.20      6.29 o 
 -12  -1   3       28.96       32.11      4.43 o 
 -11  -1   3       88.11       75.04      3.98 o 
 -10  -1   3      132.52      127.07      4.97 o 
  -9  -1   3      266.71      296.99     12.49 o 
  -8  -1   3      189.56      208.18      5.82 o 
  -7  -1   3      560.94      570.08     10.44 o 
  -6  -1   3      566.41      564.13     12.05 o 
  -5  -1   3       84.90      104.42      3.22 o 
  -4  -1   3      155.30      140.44      3.75 o 
  -3  -1   3      244.16      231.99      5.49 o 
  -2  -1   3     2061.34     2154.63     27.21 o 
  -1  -1   3     1663.01     1775.00     15.92 o 
   0  -1   3     1708.25     1748.18     23.97 o 
   1  -1   3      224.47      195.07      3.58 o 
   2  -1   3     2046.25     1994.18     20.33 o 
   3  -1   3     1564.82     1483.10     16.32 o 
   4  -1   3      457.57      461.07      7.63 o 
   5  -1   3      700.16      757.81     11.71 o 
   6  -1   3       73.24       82.00      3.13 o 
   7  -1   3      166.68      166.97      4.82 o 
   8  -1   3      158.88      158.84      3.95 o 
   9  -1   3      644.49      567.21      9.15 o 
  10  -1   3      200.55      179.32      4.79 o 
  11  -1   3      260.52      251.56      6.93 o 
  12  -1   3       22.59       26.95      3.24 o 
  13  -1   3       14.09       18.65      2.04 o 
  14  -1   3       35.74       34.77      2.69 o 
  15  -1   3       59.58       42.05      3.79 o 
  16  -1   3       45.51       46.26      5.63 o 
  17  -1   3       13.88       10.67      2.52 o 
  18  -1   3       19.70       27.30      4.76 o 
 -18   0   3       49.46       44.73      6.00 o 
 -17   0   3        9.70       15.49      4.43 o 
 -16   0   3        0.17        0.34      2.57 o 
 -15   0   3        2.33        3.95      2.85 o 
 -14   0   3        9.57       16.65      3.70 o 
 -13   0   3       26.64       18.49      3.60 o 
 -12   0   3       39.00       34.71      4.26 o 
 -11   0   3       44.05       45.31      3.18 o 
 -10   0   3      320.63      306.06     13.05 o 
  -9   0   3       70.98       80.98      2.38 o 
  -8   0   3     2135.46     2103.54     20.58 o 
  -7   0   3      283.95      231.33      3.90 o 
  -6   0   3       82.46       82.97      2.72 o 
  -5   0   3      745.12      816.51      8.75 o 
  -4   0   3        0.70        2.61      0.60 o 
  -3   0   3      223.39      217.98      2.62 o 
  -2   0   3     3560.00     3672.87     31.72 o 
  -1   0   3    14809.99    14744.12    181.28 o 
   0   0   3      537.61      541.27     11.10 o 
   1   0   3     1075.14     1066.94     23.21 o 
   2   0   3     1156.20     1293.70     16.95 o 
   3   0   3     1542.03     1582.57     24.76 o 
   4   0   3       10.61       34.93      1.66 o 
   5   0   3       89.12       63.78      3.31 o 
   6   0   3      490.70      530.05      9.65 o 
   7   0   3      376.62      433.07      8.74 o 
   8   0   3      359.66      381.13      8.38 o 
   9   0   3      125.03       96.64      6.02 o 
  10   0   3        7.10        6.15      2.31 o 
  11   0   3      446.80      471.50     17.34 o 
  12   0   3        3.40        5.84      2.11 o 
  13   0   3       16.82       10.30      2.25 o 
  14   0   3       46.62       35.65      3.54 o 
  15   0   3       43.52       33.09      4.68 o 
  16   0   3       19.86       14.58      2.90 o 
  17   0   3       15.92       11.80      2.74 o 
  18   0   3        2.88       -0.70      2.10 o 
 -18   1   3       24.18       28.03      5.18 o 
 -17   1   3       23.15       22.07      4.43 o 
 -16   1   3       27.56       31.49      5.01 o 
 -15   1   3       24.40       34.14      3.35 o 
 -14   1   3       95.58       98.09      5.16 o 
 -13   1   3      175.37      153.55      8.66 o 
 -12   1   3       30.45       35.37      4.11 o 
 -11   1   3       92.11       79.94      5.77 o 
 -10   1   3      134.25      122.88      4.13 o 
  -9   1   3      265.77      283.35      6.63 o 
  -8   1   3      195.85      215.14      8.63 o 
  -7   1   3      580.45      617.16     16.20 o 
  -6   1   3      568.22      571.60     14.99 o 
  -5   1   3       85.95      105.26      5.26 o 
  -4   1   3      149.23      134.87      4.89 o 
  -3   1   3      249.63      236.16      4.81 o 
  -2   1   3     2103.77     2240.48     28.61 o 
  -1   1   3     1648.89     1818.81     23.56 o 
   0   1   3     1719.96     1779.92     23.12 o 
   1   1   3      217.75      207.59      6.19 o 
   2   1   3     2048.25     1937.41     25.02 o 
   3   1   3     1555.80     1469.14     19.80 o 
   4   1   3      459.28      449.65     11.77 o 
   5   1   3      715.67      751.48     17.67 o 
   6   1   3       78.65       85.51      4.99 o 
   7   1   3      170.19      183.67      7.72 o 
   8   1   3      168.69      171.22      4.85 o 
   9   1   3      642.22      589.85     27.61 o 
  10   1   3      194.50      170.97      5.82 o 
  11   1   3      259.62      279.76     11.93 o 
  12   1   3       21.68       29.85      4.92 o 
  13   1   3       13.45       15.81      4.03 o 
  14   1   3       34.97       34.55      5.24 o 
  15   1   3       58.98       62.40      6.87 o 
  16   1   3       44.98       41.14      6.50 o 
  17   1   3       13.76       10.42      3.97 o 
  18   1   3       19.66       29.54      5.95 o 
 -17   2   3       38.12       42.93      6.26 o 
 -16   2   3       10.35       14.84      3.57 o 
 -15   2   3       15.69       14.84      3.63 o 
 -14   2   3       58.45       64.22      6.12 o 
 -13   2   3      132.68      108.97      7.71 o 
 -12   2   3       87.58       86.81      6.63 o 
 -11   2   3      165.73      168.49      9.02 o 
 -10   2   3      399.52      408.93     14.39 o 
  -9   2   3      158.77      167.94      8.47 o 
  -8   2   3      274.07      270.57      6.75 o 
  -7   2   3      512.20      479.35     12.63 o 
  -6   2   3      614.72      608.18     14.91 o 
  -5   2   3       16.74       22.97      2.46 o 
  -4   2   3      313.24      359.08     10.32 o 
  -3   2   3      873.92      896.98     18.32 o 
  -2   2   3      500.04      618.71     13.43 o 
  -1   2   3     1409.23     1609.07     30.32 o 
   0   2   3      123.67      171.09      5.76 o 
   1   2   3      221.76      202.83      6.66 o 
   2   2   3       78.23       83.57      4.17 o 
   3   2   3       56.53       54.53      3.72 o 
   4   2   3      852.07      862.81     13.05 o 
   5   2   3     1093.49     1094.21     16.21 o 
   6   2   3       88.35       88.87      3.20 o 
   7   2   3       13.84       13.21      1.52 o 
   8   2   3      119.55      111.49      6.78 o 
   9   2   3       71.41       69.89      5.82 o 
  10   2   3       21.53       15.74      2.15 o 
  11   2   3       45.75       45.47      3.28 o 
  12   2   3        6.40        6.21      3.43 o 
  13   2   3        0.30        8.89      3.63 o 
  14   2   3        9.18        6.02      3.69 o 
  15   2   3       67.28       64.25      7.04 o 
  16   2   3       26.61       23.34      5.12 o 
  17   2   3       39.86       37.00      6.09 o 
 -16   3   3       55.95       69.11      7.07 o 
 -15   3   3       24.60       23.45      4.38 o 
 -14   3   3        3.26       11.63      3.67 o 
 -13   3   3       29.14       24.99      4.21 o 
 -12   3   3       22.43       39.74      5.14 o 
 -11   3   3       51.58       35.97      4.76 o 
 -10   3   3       73.79       62.04      3.56 o 
  -9   3   3      253.66      264.53      9.65 o 
  -8   3   3      171.35      171.67      7.54 o 
  -7   3   3      212.72      202.73      8.27 o 
  -6   3   3      125.39      120.23      6.25 o 
  -4   3   3       14.66       17.66      2.07 o 
  -3   3   3       10.96       13.69      1.75 o 
  -2   3   3      237.73      243.80      7.26 o 
  -1   3   3      213.82      260.76      7.88 o 
   0   3   3      453.54      478.80     12.17 o 
   1   3   3      125.39       88.57     21.06 o 
   2   3   3      382.16      354.62     10.62 o 
   3   3   3      610.06      637.11     16.28 o 
   4   3   3      597.46      610.15     16.34 o 
   5   3   3      341.36      336.69     11.50 o 
   6   3   3      120.78      107.41      6.37 o 
   7   3   3      413.47      389.00     13.60 o 
   8   3   3      166.64      152.30      8.47 o 
   9   3   3       35.27       20.75      3.75 o 
  10   3   3       50.98       63.80      6.12 o 
  11   3   3       20.73       20.72      4.07 o 
  12   3   3       28.61       26.17      4.84 o 
  13   3   3       16.23       12.03      4.18 o 
  14   3   3       36.41       36.73      5.94 o 
  15   3   3        9.32       14.20      4.25 o 
  16   3   3        7.45        7.58      3.91 o 
 -16   4   3       27.99       29.36      5.26 o 
 -15   4   3       17.08       16.24      4.29 o 
 -14   4   3        4.26        8.21      3.42 o 
 -13   4   3       24.85       23.67      4.86 o 
 -12   4   3       51.22       61.81      6.66 o 
  -9   4   3       51.50       61.86      5.12 o 
  -8   4   3       35.45       39.32      4.33 o 
  -7   4   3       17.18       18.82      3.25 o 
  -2   4   3      182.22      161.65      6.05 o 
  -1   4   3      313.24      328.17      9.68 o 
   0   4   3      339.92      345.98     10.40 o 
   1   4   3      352.22      377.41     11.42 o 
   2   4   3      222.09      227.52      8.70 o 
   3   4   3       86.89       79.46      5.23 o 
   4   4   3      121.20      100.21      6.12 o 
   5   4   3       24.91       15.00      3.01 o 
   6   4   3      205.53      196.46      9.52 o 
   7   4   3       11.59        9.48      2.94 o 
   8   4   3        5.46        3.71      2.76 o 
   9   4   3        4.71        1.01      2.62 o 
  10   4   3       27.79       26.01      4.38 o 
  11   4   3       33.16       26.56      4.94 o 
  12   4   3       29.84       28.97      5.15 o 
  13   4   3       25.23       15.20      4.29 o 
  14   4   3       35.62       40.37      6.21 o 
 -13   5   3       38.94       46.92      6.69 o 
 -12   5   3       16.54       22.89      5.24 o 
  -9   5   3        5.89       10.13      3.04 o 
  -8   5   3       27.57       37.83      4.61 o 
  -7   5   3       29.32       30.83      4.24 o 
   3   5   3       11.53       10.76      2.53 o 
   4   5   3       15.95       21.06      3.38 o 
   5   5   3       53.02       55.66      5.15 o 
   6   5   3       18.08       11.49      2.97 o 
   7   5   3       28.85       28.20      4.36 o 
   8   5   3       65.38       80.68      6.97 o 
   9   5   3       16.11       18.79      4.27 o 
  10   5   3       48.16       46.59      5.95 o 
  11   5   3       34.93       41.84      6.14 o 
  12   5   3      102.31      106.47      9.16 o 
  -8   6   3       69.50       60.93      6.44 o 
  -7   6   3       50.03       40.92      5.46 o 
  -5  -7   4       66.83       59.88      6.90 o 
  -4  -7   4       59.70       69.20      7.32 o 
  -3  -7   4       57.40       70.35      7.32 o 
  -2  -7   4       41.19       45.22      5.91 o 
  -1  -7   4       60.10       70.06      7.34 o 
   0  -7   4       32.80       35.01      5.43 o 
   1  -7   4       45.08       47.09      5.93 o 
   2  -7   4       41.21       32.80      5.14 o 
   3  -7   4       50.85       48.34      6.07 o 
 -10  -6   4       13.06       15.77      4.18 o 
  -9  -6   4       15.03       23.49      3.38 o 
  -8  -6   4       31.49       41.16      4.15 o 
  -7  -6   4       13.62       16.00      2.75 o 
  -6  -6   4        1.25        1.44      1.94 o 
  -5  -6   4       10.64        9.74      3.41 o 
  -4  -6   4        7.54        6.30      2.88 o 
  -3  -6   4       16.51       17.15      3.55 o 
  -2  -6   4       24.99       30.07      5.24 o 
  -1  -6   4       29.43       31.96      3.31 o 
   0  -6   4        5.59       10.90      2.53 o 
   1  -6   4       36.27       43.17      3.86 o 
   2  -6   4        5.68        7.73      2.27 o 
   3  -6   4        3.85        5.00      2.35 o 
   4  -6   4       13.50       15.13      2.74 o 
   5  -6   4       21.58       23.84      3.24 o 
   6  -6   4       20.97       19.20      3.14 o 
   7  -6   4       19.85       19.21      3.05 o 
   8  -6   4       52.20       47.58      4.65 o 
   9  -6   4       34.54       39.84      6.01 o 
 -14  -5   4        2.23        1.78      2.82 o 
 -13  -5   4        4.37        5.56      2.31 o 
 -12  -5   4        2.21        1.39      2.89 o 
 -11  -5   4       70.03       76.20      5.00 o 
 -10  -5   4      101.01      109.80      5.96 o 
  -9  -5   4       14.81       16.82      2.84 o 
  -8  -5   4       73.42       74.32      4.75 o 
  -7  -5   4      149.01      172.12     13.33 o 
  -6  -5   4      111.92      119.51      5.72 o 
  -5  -5   4      101.55       92.06      8.30 o 
  -4  -5   4      137.99      138.81      5.97 o 
  -3  -5   4      191.00      185.67      6.90 o 
  -2  -5   4       81.33       87.18      4.69 o 
  -1  -5   4       16.22       14.77      2.93 o 
   0  -5   4       77.11       74.45      6.87 o 
   1  -5   4       34.63       32.07      3.05 o 
   2  -5   4       12.95       24.83      2.91 o 
   3  -5   4        3.81        4.60      1.90 o 
   4  -5   4        8.85        8.83      2.17 o 
   5  -5   4       43.34       48.06      4.55 o 
   6  -5   4       65.21       74.52      4.68 o 
   7  -5   4      163.62      154.14      8.18 o 
   8  -5   4       12.77        8.51      3.27 o 
   9  -5   4       28.00       32.41      5.15 o 
  10  -5   4       14.99       12.30      3.67 o 
  11  -5   4        6.00       10.41      4.03 o 
  12  -5   4        5.85        5.58      3.47 o 
 -16  -4   4       46.56       40.86      5.83 o 
 -15  -4   4       33.23       50.22      4.48 o 
 -14  -4   4       16.51       20.70      3.13 o 
 -13  -4   4       15.78       16.66      3.63 o 
 -12  -4   4       47.15       50.28      5.14 o 
 -11  -4   4       36.01       37.98      9.89 o 
 -10  -4   4       89.02       81.76      4.72 o 
  -9  -4   4       42.63       38.43      3.22 o 
  -8  -4   4      260.51      242.99      7.76 o 
  -7  -4   4       91.54       88.46      4.50 o 
  -6  -4   4      149.31      150.49      5.74 o 
  -5  -4   4       92.79       80.26      4.17 o 
  -4  -4   4       53.14       34.05      2.80 o 
  -3  -4   4      202.25      193.79      6.31 o 
  -2  -4   4      161.99      153.15      8.13 o 
  -1  -4   4      130.66      137.99      5.16 o 
   0  -4   4       25.67       30.85      2.67 o 
   1  -4   4      170.57      178.53      7.53 o 
   2  -4   4       38.85       38.57      3.33 o 
   3  -4   4       10.18       10.40      2.09 o 
   4  -4   4       40.70       42.11      5.72 o 
   5  -4   4       20.17       26.51      2.47 o 
   6  -4   4      185.34      168.66      6.15 o 
   7  -4   4      113.48       99.80      7.38 o 
   8  -4   4       27.45       32.26      4.70 o 
   9  -4   4      105.31      109.39      8.08 o 
  10  -4   4       78.91       79.73      7.22 o 
  11  -4   4       18.74       19.76      4.43 o 
  12  -4   4       12.47       12.79      3.92 o 
  13  -4   4       71.37       65.88      7.39 o 
  14  -4   4       10.65       10.53      3.80 o 
 -17  -3   4       18.53       30.68      6.30 o 
 -16  -3   4       41.86       46.46      4.42 o 
 -15  -3   4        3.83        2.27      2.02 o 
 -14  -3   4        5.62        9.04      4.67 o 
 -13  -3   4       27.93       30.00      3.25 o 
 -12  -3   4       39.95       51.06      3.84 o 
 -11  -3   4       38.40       43.90      4.31 o 
 -10  -3   4       89.58       77.24      4.26 o 
  -9  -3   4      270.71      252.97      7.52 o 
  -8  -3   4       85.98       84.11      6.27 o 
  -7  -3   4      166.03      167.78      5.62 o 
  -6  -3   4      228.36      208.73      6.13 o 
  -5  -3   4      132.18      138.59      4.75 o 
  -4  -3   4      290.39      297.11      5.92 o 
  -3  -3   4      246.38      243.93      6.28 o 
  -2  -3   4      175.62      142.77      5.45 o 
  -1  -3   4       28.61       27.30      1.63 o 
   0  -3   4      295.47      302.42      7.04 o 
   1  -3   4      438.13      448.03     14.25 o 
   2  -3   4      765.63      738.72     12.98 o 
   3  -3   4      130.11      113.32      6.20 o 
   4  -3   4      852.61      849.60     16.52 o 
   5  -3   4      812.00      792.80     10.71 o 
   6  -3   4       24.01       31.19      1.69 o 
   7  -3   4      109.86      107.40      3.16 o 
   8  -3   4       41.18       44.04      4.64 o 
   9  -3   4       23.82       27.38      4.06 o 
  10  -3   4       23.98       24.59      4.18 o 
  11  -3   4        9.66        9.62      3.13 o 
  12  -3   4       13.69       10.48      3.50 o 
  13  -3   4       26.04       29.81      5.18 o 
  14  -3   4       26.43       20.83      5.04 o 
  15  -3   4       22.85       23.16      5.12 o 
 -18  -2   4       62.56       50.92      6.43 o 
 -17  -2   4       50.76       47.36      4.40 o 
 -16  -2   4       66.31       76.51      5.16 o 
 -15  -2   4      123.68      120.93      6.23 o 
 -14  -2   4       20.74       21.22      4.17 o 
 -13  -2   4       26.09       23.92      2.79 o 
 -12  -2   4      145.75      152.25      6.19 o 
 -11  -2   4       80.92       73.83      4.19 o 
 -10  -2   4      149.82      146.04      5.54 o 
  -9  -2   4      175.02      168.84      5.69 o 
  -8  -2   4      587.02      575.91     11.43 o 
  -7  -2   4       37.42       45.33      2.64 o 
  -6  -2   4       17.92       23.85      3.69 o 
  -5  -2   4      299.97      281.22      8.16 o 
  -4  -2   4      611.12      647.89     10.90 o 
  -3  -2   4      699.36      716.72     13.99 o 
  -2  -2   4       13.44       10.51      0.86 o 
  -1  -2   4      116.16      128.61      2.74 o 
   0  -2   4      963.05     1042.17     15.17 o 
   1  -2   4       56.00       59.73      2.40 o 
   2  -2   4      175.80      182.45      8.08 o 
   3  -2   4      965.40      979.26     13.36 o 
   4  -2   4      264.22      255.53      3.50 o 
   5  -2   4      122.20      105.88      2.13 o 
   6  -2   4       17.75       25.22      1.12 o 
   7  -2   4      222.48      209.92      3.69 o 
   8  -2   4      316.35      321.10      5.84 o 
   9  -2   4      307.91      278.70      5.64 o 
  10  -2   4      120.77       95.50      4.34 o 
  11  -2   4       54.39       52.23      3.43 o 
  12  -2   4        7.53        9.70      1.95 o 
  13  -2   4       21.29       19.60      2.48 o 
  14  -2   4       63.54       64.11      6.63 o 
  15  -2   4       59.12       64.13      7.04 o 
  16  -2   4       66.54       71.05      7.57 o 
 -18  -1   4        4.08        8.37      3.49 o 
 -17  -1   4        9.93       11.76      3.78 o 
 -16  -1   4       57.08       51.06      4.27 o 
 -15  -1   4       10.51       17.20      2.79 o 
 -14  -1   4        1.02        2.82      1.71 o 
 -13  -1   4       11.91       23.82      2.83 o 
 -12  -1   4      300.19      277.10      8.23 o 
 -11  -1   4      151.50      171.18     15.68 o 
 -10  -1   4       85.05       89.89      4.17 o 
  -9  -1   4      209.73      228.62      6.47 o 
  -8  -1   4      485.42      486.46      9.78 o 
  -7  -1   4      957.91      937.82     40.73 o 
  -6  -1   4      117.73      108.70      3.55 o 
  -5  -1   4      668.64      657.65     19.74 o 
  -4  -1   4     1198.64     1178.09     23.28 o 
  -3  -1   4       23.51       31.15      1.46 o 
  -2  -1   4      225.60      219.59      7.55 o 
  -1  -1   4      563.84      577.71      6.03 o 
   0  -1   4      664.45      644.85      6.52 o 
   1  -1   4     2142.45     2123.82     26.85 o 
   2  -1   4     1065.72     1122.70     15.20 o 
   3  -1   4     1041.02     1160.07     13.10 o 
   4  -1   4      798.67      849.89     10.29 o 
   5  -1   4      130.30      123.61      7.73 o 
   6  -1   4      173.04      158.02      4.98 o 
   7  -1   4       72.20       80.29      6.89 o 
   8  -1   4      113.26      116.48      4.21 o 
   9  -1   4       45.45       39.62      2.70 o 
  10  -1   4      225.39      220.69      5.47 o 
  11  -1   4       22.72       23.15      1.98 o 
  12  -1   4        8.16        8.28      2.06 o 
  13  -1   4       23.96       20.46      2.29 o 
  14  -1   4        5.65        7.11      1.64 o 
  15  -1   4       26.53       32.93      3.53 o 
  16  -1   4       28.71       24.50      3.09 o 
  17  -1   4        7.36        6.20      2.20 o 
 -18   0   4       19.51       34.23      5.36 o 
 -17   0   4       24.73       15.42      4.03 o 
 -16   0   4        0.07        2.91      2.91 o 
 -15   0   4        0.32       -2.98      2.98 o 
 -14   0   4      119.94      120.92      8.29 o 
 -13   0   4      137.56      129.02      8.15 o 
 -12   0   4       26.75       26.47      3.82 o 
 -11   0   4       79.22       87.00      6.16 o 
 -10   0   4      319.45      303.10      6.02 o 
  -9   0   4       97.68      100.81      2.76 o 
  -8   0   4      287.14      252.28      6.14 o 
  -7   0   4        3.54        2.48      0.71 o 
  -6   0   4      760.62      767.94      8.93 o 
  -5   0   4     1837.77     1913.06     18.16 o 
  -4   0   4     5798.37     5808.55     50.26 o 
  -3   0   4     7796.54     7854.37     76.39 o 
  -2   0   4      967.16     1032.95      9.14 o 
  -1   0   4      509.17      506.12      8.11 o 
   0   0   4       25.07       26.40      4.09 o 
   1   0   4      492.26      585.36     10.50 o 
   2   0   4      949.49     1013.31     11.35 o 
   3   0   4     2672.98     2598.98     26.79 o 
   4   0   4        0.19        4.57      0.65 o 
   5   0   4      208.27      195.97      4.34 o 
   6   0   4      261.50      289.14     23.72 o 
   7   0   4       30.13       31.96      3.76 o 
   8   0   4      218.23      200.03      5.84 o 
   9   0   4      731.42      693.86     13.17 o 
  10   0   4      837.77      796.29     27.69 o 
  11   0   4        0.22        3.87      1.82 o 
  12   0   4      120.25      107.77      5.21 o 
  13   0   4        6.41        6.88      2.09 o 
  14   0   4       30.69       39.79     11.27 o 
  15   0   4       28.26       18.02      4.12 o 
  16   0   4       19.31       16.12      2.92 o 
  17   0   4       11.12       11.96      6.33 o 
  18   0   4        5.29        6.45      2.32 o 
 -18   1   4        3.84        2.21      3.05 o 
 -17   1   4        9.81       11.66      3.89 o 
 -16   1   4       57.76       61.51      6.79 o 
 -15   1   4       10.84       13.22      2.39 o 
 -14   1   4        1.15        5.44      2.00 o 
 -13   1   4       11.09       14.10      2.17 o 
 -12   1   4      299.32      298.72     14.70 o 
 -11   1   4      149.22      161.93      5.22 o 
 -10   1   4       84.21       94.09      3.82 o 
  -9   1   4      205.93      223.33      6.99 o 
  -8   1   4      475.03      482.77      9.63 o 
  -7   1   4      956.09      920.51     22.06 o 
  -6   1   4      113.17      103.38      5.54 o 
  -5   1   4      663.47      674.92     16.68 o 
  -4   1   4     1177.68     1240.85     26.03 o 
  -3   1   4       24.32       33.09      1.53 o 
  -2   1   4      215.09      213.40      3.52 o 
  -1   1   4      578.52      604.79      7.30 o 
   0   1   4      679.92      707.10     10.81 o 
   1   1   4     2165.12     2214.45     28.75 o 
   2   1   4     1071.56     1132.61     13.00 o 
   3   1   4     1067.88     1194.49     13.70 o 
   4   1   4      816.56      871.34     10.70 o 
   5   1   4      134.14      126.86      3.53 o 
   6   1   4      174.09      160.32      4.08 o 
   7   1   4       73.78       80.31      2.77 o 
   8   1   4      109.31      117.94      4.58 o 
   9   1   4       45.15       39.88      2.99 o 
  10   1   4      228.11      233.42     10.43 o 
  11   1   4       22.58       17.40      3.63 o 
  12   1   4        8.20        2.50      2.98 o 
  13   1   4       23.89       22.87      4.15 o 
  14   1   4        5.84        5.23      3.48 o 
  15   1   4       27.09       28.38      4.98 o 
  16   1   4       29.14       19.21      4.99 o 
  17   1   4        7.60        4.27      3.91 o 
 -17   2   4       51.48       43.85      4.15 o 
 -16   2   4       66.52       81.88      5.39 o 
 -15   2   4      124.33      118.24      8.67 o 
 -14   2   4       20.52       18.03      3.65 o 
 -13   2   4       27.46       32.25      4.39 o 
 -12   2   4      145.24      141.70      8.69 o 
 -11   2   4       79.90       70.52      5.89 o 
 -10   2   4      149.41      158.68      8.64 o 
  -9   2   4      174.15      169.40      8.75 o 
  -8   2   4      584.82      622.36     18.22 o 
  -7   2   4       39.25       46.18      3.51 o 
  -6   2   4       16.74       18.94      2.46 o 
  -5   2   4      307.63      295.06      9.39 o 
  -4   2   4      606.77      662.69     11.06 o 
  -3   2   4      686.52      726.87     11.77 o 
  -2   2   4       14.00       11.90      1.38 o 
  -1   2   4      113.24      130.64      5.15 o 
   0   2   4      961.86     1069.25     22.19 o 
   1   2   4       58.73       60.34      3.70 o 
   2   2   4      172.36      171.79      6.62 o 
   3   2   4      968.09     1002.11     22.21 o 
   4   2   4      267.27      269.14      5.90 o 
   5   2   4      120.03       97.91      4.39 o 
   6   2   4       18.50       22.52      1.82 o 
   7   2   4      228.76      202.54      7.10 o 
   8   2   4      310.19      323.81      8.52 o 
   9   2   4      300.67      277.85      9.02 o 
  10   2   4      116.84       91.36      4.20 o 
  11   2   4       53.73       56.31      5.64 o 
  12   2   4        7.79       12.64      3.55 o 
  13   2   4       21.57       16.84      4.01 o 
  14   2   4       63.61       70.57      7.36 o 
  15   2   4       58.06       55.00      7.13 o 
  16   2   4       67.27       75.92      8.46 o 
  17   2   4       26.16       25.03      6.03 o 
 -17   3   4       18.37       24.56      4.91 o 
 -16   3   4       42.45       47.93      6.03 o 
 -15   3   4        3.93        4.90      2.78 o 
 -14   3   4        5.62        5.71      2.82 o 
 -13   3   4       28.05       18.69      3.93 o 
 -12   3   4       40.29       46.96      5.67 o 
 -11   3   4       38.99       51.59      5.57 o 
 -10   3   4       92.52       86.40      4.29 o 
  -9   3   4      274.99      267.67     10.15 o 
  -8   3   4       88.24       88.62      5.55 o 
  -7   3   4      161.74      170.91      7.77 o 
  -6   3   4      227.21      232.39      9.17 o 
  -5   3   4      135.68      156.92      7.39 o 
  -4   3   4      284.73      282.48      8.69 o 
  -3   3   4      243.72      226.01      7.37 o 
  -2   3   4      176.73      148.03      5.75 o 
  -1   3   4       30.79       28.71      2.65 o 
   0   3   4      290.29      312.06      9.59 o 
   1   3   4      442.13      456.32     12.58 o 
   2   3   4      764.91      728.19     17.98 o 
   3   3   4      130.08      113.04      5.95 o 
   4   3   4      850.38      803.65     20.21 o 
   5   3   4      809.20      791.76     20.57 o 
   6   3   4       25.49       29.45      3.81 o 
   7   3   4      110.35      106.31      6.91 o 
   8   3   4       40.10       50.30      4.98 o 
   9   3   4       24.95       20.19      3.77 o 
  10   3   4       23.91       23.04      4.29 o 
  11   3   4        9.81       11.89      3.55 o 
  12   3   4       13.88       16.23      3.77 o 
  13   3   4       26.12       31.03      5.25 o 
  14   3   4       26.19       21.69      5.35 o 
  15   3   4       22.89       21.80      4.98 o 
 -15   4   4       32.74       46.44      6.49 o 
 -14   4   4       17.60       17.80      4.47 o 
 -13   4   4       15.12       16.45      3.81 o 
 -12   4   4       46.67       57.44      6.69 o 
 -11   4   4       35.76       47.57      6.10 o 
 -10   4   4       86.75       68.26      5.49 o 
  -9   4   4       42.18       38.74      4.27 o 
  -8   4   4      259.50      247.59     10.70 o 
  -7   4   4       91.56       94.89      6.48 o 
  -6   4   4      150.14      156.28      8.35 o 
  -3   4   4      202.25      175.47      6.81 o 
  -2   4   4      162.91      156.80      6.37 o 
  -1   4   4      130.97      129.73      5.95 o 
   0   4   4       26.30       30.68      3.22 o 
   1   4   4      171.86      175.31      7.50 o 
   2   4   4       39.03       43.28      3.86 o 
   3   4   4       10.66       10.52      2.54 o 
   4   4   4       42.78       43.51      4.27 o 
   5   4   4       21.50       23.23      3.58 o 
   6   4   4      184.56      193.96      9.56 o 
   7   4   4      115.41      106.29      7.27 o 
   8   4   4       27.42       32.31      4.58 o 
   9   4   4      105.40      117.58      8.41 o 
  10   4   4       79.61       83.21      7.47 o 
  11   4   4       19.66       20.43      4.34 o 
  12   4   4       12.53        9.85      3.75 o 
  13   4   4       71.73       72.19      7.66 o 
  14   4   4       10.05       11.15      4.33 o 
 -13   5   4        4.28        0.24      3.04 o 
 -12   5   4        2.17        9.38      4.02 o 
  -9   5   4       15.38       20.68      3.83 o 
  -8   5   4       74.81       60.41      5.89 o 
  -7   5   4      149.04      172.21      9.70 o 
  -6   5   4      111.83      114.06      7.97 o 
   3   5   4        4.48        2.02      1.89 o 
   4   5   4        8.99       10.21      3.02 o 
   5   5   4       43.39       41.58      4.67 o 
   6   5   4       65.68       75.61      6.32 o 
   7   5   4      165.40      156.66      9.35 o 
   8   5   4       13.02       11.41      3.81 o 
   9   5   4       28.14       24.52      4.64 o 
  10   5   4       14.74       12.74      3.61 o 
  11   5   4        5.81        6.34      3.80 o 
  12   5   4        5.72        9.52      3.51 o 
  -9   6   4       15.98       17.86      4.14 o 
  -8   6   4       32.30       34.71      5.14 o 
  -7   6   4       14.11       14.45      4.00 o 
  -6   6   4        1.45        5.69      3.52 o 
  10   6   4       17.45       19.66      4.63 o 
  -5  -7   5        5.64        8.16      3.48 o 
  -4  -7   5        9.87       10.19      3.53 o 
  -3  -7   5       17.57       23.87      4.76 o 
  -2  -7   5       25.97       16.47      4.04 o 
  -1  -7   5       18.16       13.05      3.80 o 
   0  -7   5       66.10       74.28      7.35 o 
   1  -7   5       21.17       15.93      4.15 o 
   2  -7   5        3.89        2.43      2.87 o 
   3  -7   5        6.99        5.20      3.07 o 
 -10  -6   5       36.47       44.51      5.86 o 
  -9  -6   5       39.16       48.50      5.25 o 
  -8  -6   5       16.21       23.24      4.40 o 
  -7  -6   5       21.87       23.64      3.20 o 
  -6  -6   5        7.57        6.48      2.12 o 
  -5  -6   5       16.01       11.58      2.60 o 
  -4  -6   5       71.97       70.61      4.88 o 
  -3  -6   5       28.24       32.76      9.25 o 
  -2  -6   5       84.18       89.98      5.34 o 
  -1  -6   5       65.71       79.11      5.82 o 
   0  -6   5       57.84       55.67      4.32 o 
   1  -6   5       28.81       29.96      6.17 o 
   2  -6   5       26.29       35.32      4.41 o 
   3  -6   5        9.76        9.99      2.36 o 
   4  -6   5       23.34       25.73      3.48 o 
   5  -6   5       20.55       18.11      2.96 o 
   6  -6   5       38.36       37.43      4.18 o 
   7  -6   5       18.07       25.64      3.48 o 
   8  -6   5       23.63       28.55      3.61 o 
   9  -6   5       25.80       23.36      4.79 o 
 -13  -5   5       25.38       27.30      3.50 o 
 -12  -5   5       86.15       90.51      7.47 o 
 -11  -5   5       78.94       72.42      5.01 o 
 -10  -5   5       23.42       23.97      3.05 o 
  -9  -5   5       11.12       15.60      4.83 o 
  -8  -5   5       21.34       24.70      5.65 o 
  -7  -5   5       68.70       69.00      4.53 o 
  -6  -5   5       42.03       51.62      3.81 o 
  -5  -5   5       32.00       33.04      3.69 o 
  -4  -5   5       52.60       55.55      3.90 o 
  -3  -5   5       80.78       82.69      4.67 o 
  -2  -5   5      168.88      142.84      6.02 o 
  -1  -5   5       80.17       53.87      4.91 o 
   0  -5   5       81.44       63.95      3.99 o 
   1  -5   5       24.55       20.89      3.43 o 
   2  -5   5       66.21       55.19      3.86 o 
   3  -5   5       21.07       17.83      2.60 o 
   4  -5   5       43.83       45.75      2.86 o 
   5  -5   5      104.25      112.44      5.62 o 
   6  -5   5        5.61        5.77      2.10 o 
   7  -5   5       10.42       16.24      2.76 o 
   8  -5   5       32.60       26.12      3.16 o 
   9  -5   5        6.50        6.00      3.26 o 
  10  -5   5       15.30       22.74      4.83 o 
  11  -5   5       17.00       20.89      4.68 o 
 -15  -4   5       17.55        9.89      6.35 o 
 -14  -4   5        8.60        9.13      4.06 o 
 -13  -4   5        5.10        6.20      2.18 o 
 -12  -4   5        3.19        4.39      1.97 o 
 -11  -4   5       41.36       49.15      3.91 o 
 -10  -4   5       29.62       40.48      3.43 o 
  -9  -4   5       22.98       18.25      2.48 o 
  -8  -4   5       28.59       23.89      2.65 o 
  -7  -4   5       54.48       61.21      3.17 o 
  -6  -4   5      248.00      242.47      7.40 o 
  -5  -4   5       49.31       67.27      3.80 o 
  -4  -4   5       25.15       14.82      2.14 o 
  -3  -4   5       45.59       54.85      3.36 o 
  -2  -4   5      194.21      183.22      6.02 o 
  -1  -4   5      104.02       91.46      4.20 o 
   0  -4   5      291.71      255.83      7.23 o 
   1  -4   5      683.19      642.63     12.87 o 
   2  -4   5      276.79      270.29      7.70 o 
   3  -4   5      291.91      318.61     20.90 o 
   4  -4   5       95.50       97.45      3.65 o 
   5  -4   5      320.98      338.13      8.73 o 
   6  -4   5      299.24      318.07      8.38 o 
   7  -4   5       30.01       38.38      4.80 o 
   8  -4   5       82.81       70.99      6.51 o 
   9  -4   5       36.92       37.75      5.22 o 
  10  -4   5       50.43       61.87      6.33 o 
  11  -4   5        7.72       10.24      3.33 o 
  12  -4   5        2.02       11.81      4.15 o 
  13  -4   5        1.14        3.85      3.22 o 
  14  -4   5        0.61        1.82      3.24 o 
 -17  -3   5       29.21       20.42      4.57 o 
 -16  -3   5       80.00       67.07      5.09 o 
 -15  -3   5       29.78       31.23      3.56 o 
 -14  -3   5       19.11       28.85      3.33 o 
 -13  -3   5       38.94       38.63      3.55 o 
 -12  -3   5       71.72       63.35      4.25 o 
 -11  -3   5       11.08       19.87      2.55 o 
 -10  -3   5       14.88       15.78      2.18 o 
  -9  -3   5      101.86       84.83      4.32 o 
  -8  -3   5      122.77      114.93      4.76 o 
  -7  -3   5      334.59      337.57      8.39 o 
  -6  -3   5      455.96      433.13      9.54 o 
  -5  -3   5      326.25      313.28      7.63 o 
  -4  -3   5       82.66       80.88      2.94 o 
  -3  -3   5       68.40       77.19      5.47 o 
  -2  -3   5        4.56        3.26      1.19 o 
  -1  -3   5      135.20      128.45      3.20 o 
   0  -3   5      148.84      131.41      4.34 o 
   1  -3   5       95.56      104.08      3.87 o 
   2  -3   5       74.24       85.53      3.62 o 
   3  -3   5       10.30       12.44      2.26 o 
   4  -3   5       10.99       16.32      1.90 o 
   5  -3   5       33.04       33.71      2.43 o 
   6  -3   5      170.68      153.30      5.06 o 
   7  -3   5       69.81       76.90      7.43 o 
   8  -3   5       10.56       11.45      2.92 o 
   9  -3   5       17.58       12.58      3.11 o 
  10  -3   5        2.49        1.47      2.69 o 
  11  -3   5       56.00       57.98      5.93 o 
  12  -3   5       50.48       39.19      5.70 o 
  13  -3   5       36.35       39.12      5.54 o 
  14  -3   5       77.00       61.34      7.13 o 
  15  -3   5       52.53       58.18      7.25 o 
 -18  -2   5        8.94        8.15      3.38 o 
 -17  -2   5       21.60       16.97      4.27 o 
 -16  -2   5       35.20       29.72      3.41 o 
 -15  -2   5        9.43       12.75      2.63 o 
 -14  -2   5       36.86       46.40      3.80 o 
 -13  -2   5        1.64        1.36      1.73 o 
 -12  -2   5       20.81       15.16      2.34 o 
 -11  -2   5       31.77       31.19      2.87 o 
 -10  -2   5       35.68       33.67      2.79 o 
  -9  -2   5      193.24      184.84      6.01 o 
  -8  -2   5       96.57       95.98      4.04 o 
  -7  -2   5      417.97      410.25      8.78 o 
  -6  -2   5      523.27      487.46      9.49 o 
  -5  -2   5      388.40      349.97     14.48 o 
  -4  -2   5      409.06      393.44      7.70 o 
  -3  -2   5      379.76      410.78      6.74 o 
  -2  -2   5       26.63       16.89      1.07 o 
  -1  -2   5      294.27      288.78      4.67 o 
   0  -2   5       79.98       83.40      2.28 o 
   1  -2   5       73.63       72.38      3.19 o 
   2  -2   5      116.83      114.66      2.64 o 
   3  -2   5      905.56      861.34      9.91 o 
   4  -2   5      243.20      233.01      5.08 o 
   5  -2   5       25.37       22.79      1.65 o 
   6  -2   5      137.30      131.16      2.66 o 
   7  -2   5      163.38      149.07      3.03 o 
   8  -2   5       82.44       80.72      2.67 o 
   9  -2   5       32.08       30.49      2.36 o 
  10  -2   5       34.15       34.14      5.86 o 
  11  -2   5       68.61       60.49      3.61 o 
  12  -2   5       12.77       11.39      3.43 o 
  13  -2   5       19.51       20.42      4.09 o 
  14  -2   5       18.85       16.81      4.25 o 
  15  -2   5        9.89       13.17      4.32 o 
  16  -2   5        2.39        4.84      3.57 o 
 -18  -1   5        6.57        3.85      3.17 o 
 -17  -1   5       40.48       44.24      6.03 o 
 -16  -1   5       12.19       23.43      4.70 o 
 -15  -1   5        4.68        6.09      2.03 o 
 -14  -1   5       36.65       46.17      6.31 o 
 -13  -1   5       58.91       64.51      4.14 o 
 -12  -1   5      120.32      120.28      5.28 o 
 -11  -1   5      174.30      160.15      5.81 o 
 -10  -1   5     1006.11      984.04     17.16 o 
  -9  -1   5      455.49      421.74      9.31 o 
  -8  -1   5      520.22      518.25     10.31 o 
  -7  -1   5      191.80      203.60      5.44 o 
  -6  -1   5       57.03       62.63      2.69 o 
  -5  -1   5      546.22      584.23      8.20 o 
  -4  -1   5     1283.36     1319.47     15.20 o 
  -3  -1   5     2778.17     2887.51     30.15 o 
  -2  -1   5       38.96       38.98      1.28 o 
  -1  -1   5      131.00      133.21      1.96 o 
   0  -1   5       61.60       56.80      1.48 o 
   1  -1   5      116.54      150.26      2.91 o 
   2  -1   5      164.61      157.82      3.66 o 
   3  -1   5      822.79      835.54     10.24 o 
   4  -1   5      642.80      706.46     13.63 o 
   5  -1   5       75.47       75.85      2.33 o 
   6  -1   5      148.01      153.91      4.46 o 
   7  -1   5      100.07       89.55      3.55 o 
   8  -1   5      273.65      259.12      6.78 o 
   9  -1   5      303.32      294.44     14.12 o 
  10  -1   5       22.05       23.27      4.48 o 
  11  -1   5       66.44       63.79      3.02 o 
  12  -1   5       17.68       17.99      1.89 o 
  13  -1   5       30.62       27.23      2.96 o 
  14  -1   5       21.37       24.85      2.92 o 
  15  -1   5       88.73       94.92      5.43 o 
  16  -1   5        6.61        8.51      2.40 o 
  17  -1   5        8.16        5.91      3.52 o 
 -18   0   5        9.51        4.90      3.09 o 
 -17   0   5       30.97       41.54      5.78 o 
 -16   0   5        3.23        1.98      2.76 o 
 -15   0   5       35.74       21.54      4.29 o 
 -14   0   5       47.03       64.62      6.25 o 
 -13   0   5        0.01        0.41      2.45 o 
 -12   0   5       55.04       49.07      4.98 o 
 -11   0   5      381.87      366.54      8.68 o 
 -10   0   5      222.21      239.02      6.56 o 
  -9   0   5      119.52      118.07      3.61 o 
  -8   0   5      108.13      123.97      3.59 o 
  -7   0   5        4.08        4.40      0.73 o 
  -6   0   5      166.22      151.29      3.07 o 
  -5   0   5      293.45      291.60      4.31 o 
  -4   0   5     3349.81     3357.92     30.19 o 
  -3   0   5     1052.70     1020.58     10.43 o 
  -2   0   5     1254.63     1324.11     12.96 o 
  -1   0   5       21.02       21.95      1.17 o 
   0   0   5      228.35      182.83      2.85 o 
   1   0   5      462.10      526.40     20.13 o 
   2   0   5       43.58       52.34      1.60 o 
   3   0   5      304.31      343.39      5.13 o 
   4   0   5       33.22       31.86      1.38 o 
   5   0   5      763.83      715.10      9.14 o 
   6   0   5      725.41      605.80     13.53 o 
   7   0   5     1084.97     1047.07     21.56 o 
   8   0   5      691.12      707.21     36.43 o 
   9   0   5      585.58      545.57     11.34 o 
  10   0   5        1.76        2.59      2.70 o 
  11   0   5       26.14       36.65      5.45 o 
  12   0   5        0.00       -0.03      1.72 o 
  13   0   5        0.01       -0.28      2.38 o 
  14   0   5        0.67       -3.11      3.11 o 
  15   0   5       15.03       17.15      4.15 o 
  16   0   5        1.37        1.61      2.04 o 
  17   0   5        0.00        2.99      2.12 o 
  18   0   5        1.39       -3.05      3.05 o 
 -18   1   5        6.61        6.35      3.50 o 
 -17   1   5       42.22       40.20      5.73 o 
 -16   1   5       12.95       13.07      3.68 o 
 -15   1   5        4.33        6.25      2.07 o 
 -14   1   5       34.29       45.56      3.71 o 
 -13   1   5       58.91       61.72      4.14 o 
 -12   1   5      119.29      129.75      5.67 o 
 -11   1   5      167.83      173.27      6.25 o 
 -10   1   5     1003.32      949.67     18.83 o 
  -9   1   5      461.70      422.15      7.72 o 
  -8   1   5      524.55      529.36     13.43 o 
  -7   1   5      191.19      198.12      5.65 o 
  -6   1   5       58.61       61.62      2.88 o 
  -5   1   5      540.40      563.97     10.08 o 
  -4   1   5     1273.46     1332.24     15.56 o 
  -3   1   5     2762.93     2960.22     34.71 o 
  -2   1   5       37.40       38.33      1.55 o 
  -1   1   5      134.53      137.98      2.57 o 
   0   1   5       58.57       58.05      2.44 o 
   1   1   5      115.33      151.68      4.02 o 
   2   1   5      162.62      167.42      3.46 o 
   3   1   5      808.56      811.37     10.29 o 
   4   1   5      637.83      714.71     14.94 o 
   5   1   5       77.05       73.95      2.30 o 
   6   1   5      149.63      154.29      4.16 o 
   7   1   5      101.52       92.44      3.09 o 
   8   1   5      268.93      261.57      8.63 o 
   9   1   5      300.19      263.12     10.84 o 
  10   1   5       22.65       22.72      3.78 o 
  11   1   5       66.28       58.87      5.77 o 
  12   1   5       17.91       14.29      3.31 o 
  13   1   5       32.12       33.22      4.67 o 
  14   1   5       21.43       25.64      4.98 o 
  15   1   5       89.27       93.71      8.38 o 
  16   1   5        7.09       13.88      4.39 o 
  17   1   5        7.94       12.24      4.40 o 
 -18   2   5        9.44        8.76      3.48 o 
 -17   2   5       21.15       21.95      3.79 o 
 -16   2   5       35.75       35.22      3.86 o 
 -15   2   5        9.27       10.28      2.40 o 
 -14   2   5       38.25       41.58      3.69 o 
 -13   2   5        1.55        2.02      2.02 o 
 -12   2   5       20.13       19.23      3.69 o 
 -11   2   5       32.10       26.45      4.01 o 
 -10   2   5       35.83       35.02      4.37 o 
  -9   2   5      194.94      194.65      9.60 o 
  -8   2   5       94.74       95.53      6.48 o 
  -7   2   5      423.15      435.13     13.70 o 
  -6   2   5      522.37      495.67     13.77 o 
  -5   2   5      395.16      371.04     11.26 o 
  -4   2   5      420.16      408.64      8.17 o 
  -3   2   5      369.52      407.63      8.09 o 
  -2   2   5       25.26       18.76      1.67 o 
  -1   2   5      290.61      277.93      6.27 o 
   0   2   5       81.84       89.47      3.41 o 
   1   2   5       68.65       74.72      3.42 o 
   2   2   5      114.12      113.74      5.54 o 
   3   2   5      909.00      892.90     14.07 o 
   4   2   5      251.88      254.02      6.00 o 
   5   2   5       23.05       18.63      1.92 o 
   6   2   5      135.93      132.65      4.44 o 
   7   2   5      165.44      148.16      4.90 o 
   8   2   5       80.79       81.25      2.88 o 
   9   2   5       30.32       34.40      2.76 o 
  10   2   5       34.27       34.52      4.75 o 
  11   2   5       69.23       66.53      3.87 o 
  12   2   5       12.61       11.61      3.98 o 
  13   2   5       19.31       20.47      4.53 o 
  14   2   5       18.42       11.74      4.45 o 
  15   2   5       10.15       12.30      4.72 o 
  16   2   5        2.30        6.95      3.57 o 
 -17   3   5       29.29       27.20      5.00 o 
 -16   3   5       80.05       70.81      5.22 o 
 -15   3   5       28.66       24.05      4.50 o 
 -14   3   5       19.40       27.16      4.65 o 
 -13   3   5       39.76       32.63      5.03 o 
 -12   3   5       71.07       70.16      6.81 o 
 -11   3   5       11.35       16.84      3.72 o 
 -10   3   5       14.33       15.41      3.42 o 
  -9   3   5      102.40       84.55      4.35 o 
  -8   3   5      126.08      117.94      6.62 o 
  -7   3   5      336.00      323.65     11.58 o 
  -6   3   5      458.59      439.89     13.86 o 
  -5   3   5      318.36      300.82      7.34 o 
  -4   3   5       78.19       82.51      3.48 o 
  -3   3   5       68.43       80.39      4.30 o 
  -2   3   5        4.98        4.53      1.60 o 
  -1   3   5      131.57      128.81      5.86 o 
   0   3   5      149.19      139.35      6.30 o 
   1   3   5       96.86      100.73      5.43 o 
   2   3   5       72.90       85.31      5.13 o 
   3   3   5        9.98       10.23      2.43 o 
   4   3   5       10.17       15.32      2.92 o 
   5   3   5       32.24       27.44      3.66 o 
   6   3   5      170.55      149.33      7.95 o 
   7   3   5       68.12       72.52      5.98 o 
   8   3   5       11.60       10.14      3.30 o 
   9   3   5       17.26       19.22      3.70 o 
  10   3   5        2.20        0.65      2.86 o 
  11   3   5       55.00       45.48      5.67 o 
  12   3   5       52.03       41.19      5.69 o 
  13   3   5       35.99       44.21      6.12 o 
  14   3   5       75.59       73.98      7.64 o 
  15   3   5       51.75       61.33      7.57 o 
 -15   4   5       17.37       13.72      4.39 o 
 -14   4   5        8.85       14.39      4.35 o 
 -13   4   5        5.04        4.57      3.14 o 
 -12   4   5        3.23       10.58      3.65 o 
 -11   4   5       41.49       50.74      6.28 o 
 -10   4   5       29.93       37.92      4.33 o 
  -9   4   5       22.99       16.52      3.14 o 
  -8   4   5       29.78       26.28      3.68 o 
  -7   4   5       55.66       59.57      5.28 o 
  -6   4   5      242.96      242.26     10.72 o 
  -5   4   5       46.83       63.19      5.45 o 
  -4   4   5       26.75       14.37      3.15 o 
  -3   4   5       46.60       55.77      4.04 o 
  -2   4   5      197.16      188.09      7.50 o 
  -1   4   5      104.01       93.75      5.33 o 
   0   4   5      287.63      247.14      9.36 o 
   1   4   5      674.68      618.80     16.96 o 
   2   4   5      271.53      272.85     10.42 o 
   3   4   5      289.83      319.05     11.69 o 
   4   4   5       96.13       93.55      6.37 o 
   5   4   5      323.33      341.86     12.93 o 
   6   4   5      304.03      331.66     13.16 o 
   7   4   5       32.11       37.61      4.75 o 
   8   4   5       83.99       87.29      7.10 o 
   9   4   5       37.70       40.50      5.35 o 
  10   4   5       51.34       49.97      6.20 o 
  11   4   5        7.46       12.89      4.16 o 
  12   4   5        1.77        1.43      3.50 o 
  13   4   5        1.11       -4.11      4.11 o 
  14   4   5        0.60        4.42      4.18 o 
 -13   5   5       25.31       33.17      5.92 o 
 -12   5   5       84.89      100.51      9.36 o 
 -10   5   5       23.25       20.25      3.53 o 
  -9   5   5       10.84       13.80      3.39 o 
  -8   5   5       22.93       31.77      4.52 o 
  -7   5   5       69.29       74.62      6.67 o 
  -6   5   5       42.80       60.12      5.99 o 
  -5   5   5       33.76       37.35      4.85 o 
   2   5   5       66.15       48.40      4.63 o 
   3   5   5       21.18       16.31      3.16 o 
   4   5   5       44.23       34.98      4.24 o 
   5   5   5      105.33      113.26      7.62 o 
   6   5   5        5.18        6.04      2.99 o 
   7   5   5       10.51       11.36      3.67 o 
   8   5   5       33.47       33.41      5.20 o 
   9   5   5        6.25        5.74      2.59 o 
  10   5   5       15.37       19.02      4.27 o 
  11   5   5       17.52       24.48      5.34 o 
  12   5   5       11.44        9.06      3.75 o 
  -9   6   5       39.60       42.10      5.80 o 
  -8   6   5       16.90       14.72      3.88 o 
  -7   6   5       22.19       27.94      4.83 o 
  -6   6   5        7.87        2.92      2.84 o 
  -5   6   5       16.05       14.01      4.02 o 
   9   6   5       25.71       17.02      4.00 o 
   0  -7   6        9.41        6.97      3.31 o 
   1  -7   6       21.20       27.60      4.85 o 
   2  -7   6       52.12       44.68      5.86 o 
   3  -7   6       36.08       42.05      5.69 o 
  -9  -6   6       71.99       76.05      8.06 o 
  -8  -6   6       91.33       92.96      5.74 o 
  -7  -6   6       64.43       69.43      4.98 o 
  -6  -6   6       46.18       46.18      5.27 o 
  -5  -6   6       49.30       52.32      4.24 o 
  -4  -6   6        9.83       16.58      2.83 o 
  -3  -6   6       28.21       29.54      3.26 o 
  -2  -6   6       45.59       45.34      5.14 o 
  -1  -6   6       24.51       15.22      2.59 o 
   0  -6   6        2.87        4.86      2.03 o 
   1  -6   6        0.62        4.82      4.68 o 
   2  -6   6        8.48        6.55      2.61 o 
   3  -6   6        9.76       11.88      2.25 o 
   4  -6   6        4.07        5.97      2.29 o 
   5  -6   6        5.03        8.82      2.51 o 
   6  -6   6        6.05        3.18      2.09 o 
   7  -6   6        6.44        9.36      2.66 o 
   8  -6   6        2.54        3.06      2.81 o 
   9  -6   6        1.71        2.70      2.75 o 
 -13  -5   6        0.30        4.03      3.14 o 
 -12  -5   6       21.92       25.88      2.82 o 
 -11  -5   6        1.53        2.49      1.64 o 
 -10  -5   6        5.91        7.64      2.78 o 
  -9  -5   6        1.15        3.62      2.42 o 
  -8  -5   6       22.10       20.44      2.80 o 
  -7  -5   6        0.57        0.63      1.66 o 
  -6  -5   6       35.54       36.95      3.34 o 
  -5  -5   6       71.08       68.01      4.24 o 
  -4  -5   6       50.04       51.97      3.82 o 
  -3  -5   6      105.17      106.62      5.27 o 
  -2  -5   6       47.06       43.37      3.37 o 
  -1  -5   6      142.53      154.33      6.16 o 
   0  -5   6       88.91       95.59      4.90 o 
   1  -5   6       10.96        5.08      1.75 o 
   2  -5   6        5.58        2.93      1.75 o 
   3  -5   6        3.63        1.92      1.70 o 
   4  -5   6       48.22       49.21      3.23 o 
   5  -5   6       61.54       63.74      4.41 o 
   6  -5   6       71.71       67.67      4.53 o 
   7  -5   6      107.42      111.93      5.87 o 
   8  -5   6       48.28       47.14      3.96 o 
   9  -5   6       80.05       68.85      7.08 o 
  10  -5   6       60.08       56.82      6.84 o 
  11  -5   6       32.79       30.51      5.29 o 
 -15  -4   6        8.39        6.38      2.47 o 
 -14  -4   6       33.42       33.49      3.80 o 
 -13  -4   6       30.26       33.16      3.56 o 
 -12  -4   6       25.59       33.47      3.73 o 
 -11  -4   6       15.77       13.19      3.37 o 
 -10  -4   6       11.22       21.68      2.68 o 
  -9  -4   6       32.66       36.76      3.23 o 
  -8  -4   6       34.79       33.98      4.51 o 
  -7  -4   6      209.34      211.66      8.52 o 
  -6  -4   6      311.68      299.29     13.32 o 
  -5  -4   6      176.10      170.96      5.99 o 
  -4  -4   6      163.58      145.74      5.38 o 
  -3  -4   6      132.97      128.27      5.03 o 
  -2  -4   6      210.86      205.10      6.42 o 
  -1  -4   6      158.83      142.41      5.22 o 
   0  -4   6       25.17       32.26      2.66 o 
   1  -4   6       29.56       32.72      2.73 o 
   2  -4   6       68.79       62.97      3.64 o 
   3  -4   6       92.00       83.55      3.67 o 
   4  -4   6       85.06       77.78      3.69 o 
   5  -4   6       41.87       43.98      3.22 o 
   6  -4   6       13.31       13.97      2.04 o 
   7  -4   6        0.34        2.20      2.38 o 
   8  -4   6        8.61        9.98      3.43 o 
   9  -4   6       24.69       26.28      4.58 o 
  10  -4   6       12.50       15.43      4.15 o 
  11  -4   6       36.06       40.41      5.68 o 
  12  -4   6       64.81       65.22      7.24 o 
  13  -4   6       15.01       17.29      4.28 o 
 -17  -3   6       24.80       29.06      5.13 o 
 -16  -3   6        3.61        6.23      2.20 o 
 -15  -3   6       16.28       18.81      2.96 o 
 -14  -3   6       53.06       48.28      4.02 o 
 -13  -3   6       16.69       18.55      3.02 o 
 -12  -3   6       52.85       59.37      4.17 o 
 -11  -3   6       22.44       20.31      2.49 o 
 -10  -3   6       85.52       92.96      4.71 o 
  -9  -3   6       47.68       45.46      3.23 o 
  -8  -3   6       95.27       91.20      4.25 o 
  -7  -3   6       59.12       64.55      3.51 o 
  -6  -3   6      410.88      382.48      8.98 o 
  -5  -3   6      204.81      195.29      4.76 o 
  -4  -3   6       14.53       11.17      1.60 o 
  -3  -3   6       28.01       29.86      4.21 o 
  -2  -3   6       64.70       59.43      2.18 o 
  -1  -3   6      191.12      198.09      4.22 o 
   0  -3   6       20.44       16.68      1.31 o 
   1  -3   6      174.88      161.00      4.97 o 
   2  -3   6      360.27      370.72      9.35 o 
   3  -3   6      218.08      224.78      6.37 o 
   4  -3   6      456.93      438.74     14.99 o 
   5  -3   6      209.08      199.31      6.06 o 
   6  -3   6      398.57      388.67      9.04 o 
   7  -3   6      121.65      105.95      4.35 o 
   8  -3   6        4.53        5.33      2.65 o 
   9  -3   6       47.45       51.73      5.25 o 
  10  -3   6       40.73       36.90      4.90 o 
  11  -3   6       60.51       63.19      6.38 o 
  12  -3   6       23.46       34.33      5.36 o 
  13  -3   6        6.69       12.49      4.02 o 
  14  -3   6       27.89       23.33      4.77 o 
  15  -3   6        8.28        5.65      2.98 o 
 -18  -2   6       31.74       21.50      4.59 o 
 -17  -2   6       11.72        9.63      2.52 o 
 -16  -2   6       26.17       26.20      5.93 o 
 -15  -2   6       65.29       70.41      4.78 o 
 -14  -2   6       66.32       73.61      4.75 o 
 -13  -2   6       30.77       26.48      3.66 o 
 -12  -2   6       88.54       81.13      4.53 o 
 -11  -2   6      176.02      173.63      7.38 o 
 -10  -2   6       35.72       30.63      2.71 o 
  -9  -2   6      355.86      353.92      8.82 o 
  -8  -2   6      385.06      367.61      8.64 o 
  -7  -2   6       65.25       63.71      3.90 o 
  -6  -2   6      301.62      302.51     15.27 o 
  -5  -2   6      564.39      560.75     10.18 o 
  -4  -2   6      440.72      407.91      7.96 o 
  -3  -2   6      360.14      372.16      6.00 o 
  -2  -2   6       11.58        9.22      0.92 o 
  -1  -2   6      193.65      204.24      3.80 o 
   0  -2   6       58.32       46.69      2.50 o 
   1  -2   6      106.99      109.20      2.82 o 
   2  -2   6      148.00      157.78      3.40 o 
   3  -2   6      237.10      236.32      5.03 o 
   4  -2   6       36.96       42.76      2.09 o 
   5  -2   6      132.58      143.67      3.66 o 
   6  -2   6       21.98       21.63      1.13 o 
   7  -2   6      165.76      150.48      3.11 o 
   8  -2   6       81.94       84.31      5.88 o 
   9  -2   6       71.65       63.22      5.32 o 
  10  -2   6       47.00       42.39      4.59 o 
  11  -2   6       25.15       34.89      4.81 o 
  12  -2   6        9.02        3.48      3.08 o 
  13  -2   6       43.87       56.87      6.39 o 
  14  -2   6       36.81       50.22      6.28 o 
  15  -2   6       19.96       19.99      4.67 o 
  16  -2   6       29.88       30.74      5.34 o 
 -18  -1   6       27.74       35.50      5.78 o 
 -17  -1   6       45.59       49.66      6.34 o 
 -16  -1   6       68.43       69.11      7.23 o 
 -15  -1   6       26.66       23.55      2.89 o 
 -14  -1   6       17.46       18.37      2.55 o 
 -13  -1   6        1.71        1.20      1.61 o 
 -12  -1   6       15.29       13.24      1.96 o 
 -11  -1   6       58.12       64.82      3.76 o 
 -10  -1   6       61.82       63.26      4.62 o 
  -9  -1   6      170.94      170.82      5.45 o 
  -8  -1   6       94.77       96.00      4.19 o 
  -7  -1   6        3.07        2.84      0.89 o 
  -6  -1   6       38.24       44.61      1.91 o 
  -5  -1   6      108.05       94.09      2.63 o 
  -4  -1   6        7.32        7.99      1.10 o 
  -3  -1   6      840.40      845.94      9.12 o 
  -2  -1   6      375.80      390.66      4.27 o 
  -1  -1   6      113.32      102.96      1.67 o 
   0  -1   6      394.06      379.39      4.14 o 
   1  -1   6     1078.04     1048.25     10.74 o 
   2  -1   6      433.37      445.70      6.35 o 
   3  -1   6     1418.85     1546.24     24.45 o 
   4  -1   6      325.10      359.17      5.83 o 
   5  -1   6       63.54       58.95      2.63 o 
   6  -1   6      234.19      236.48      5.90 o 
   7  -1   6      418.20      412.94     10.88 o 
   8  -1   6     1127.43     1045.44     28.93 o 
   9  -1   6      129.78      128.29      4.92 o 
  10  -1   6       64.00       63.67      3.81 o 
  11  -1   6       39.16       37.82      3.94 o 
  12  -1   6       39.52       37.84      2.54 o 
  13  -1   6        4.46        1.45      1.56 o 
  14  -1   6       39.07       38.83      3.53 o 
  15  -1   6        3.36       10.46      3.92 o 
  16  -1   6        8.24        1.88      2.63 o 
 -18   0   6        4.58        6.00      3.27 o 
 -17   0   6        0.08        0.89      2.71 o 
 -16   0   6       12.15        8.53      3.25 o 
 -15   0   6        0.48       -2.33      2.33 o 
 -14   0   6       37.70       36.86      4.96 o 
 -13   0   6        1.34        2.94      2.50 o 
 -12   0   6       42.05       41.40      2.94 o 
 -11   0   6      289.51      281.21      7.63 o 
 -10   0   6       39.86       42.39      2.80 o 
  -9   0   6      495.69      460.47      7.44 o 
  -8   0   6      186.00      175.59      3.58 o 
  -7   0   6       14.14       20.53      1.28 o 
  -6   0   6      354.67      383.63      6.32 o 
  -5   0   6       24.02       36.62      1.49 o 
  -4   0   6     1026.53     1133.39     16.14 o 
  -3   0   6     1878.17     2044.53     17.35 o 
  -2   0   6      926.73      918.98      8.09 o 
  -1   0   6     1194.12     1246.71     14.34 o 
   0   0   6      138.49      168.85      2.83 o 
   1   0   6      930.02      970.48     11.29 o 
   2   0   6      461.07      426.57      6.06 o 
   3   0   6      669.19      833.34     10.30 o 
   4   0   6      312.75      320.98      6.85 o 
   5   0   6      114.93      108.89      3.81 o 
   6   0   6       56.86       46.57      1.76 o 
   7   0   6      232.76      252.19      8.92 o 
   8   0   6        3.83        1.94      3.24 o 
   9   0   6       52.88       46.35      5.17 o 
  10   0   6        0.67       -1.20      1.47 o 
  11   0   6        3.31        1.39      1.83 o 
  12   0   6       23.84       23.66      2.97 o 
  13   0   6       40.95       37.14      3.41 o 
  14   0   6       19.47       17.44      3.98 o 
  15   0   6        6.75       -2.84      2.84 o 
  16   0   6       17.56       17.62      4.69 o 
  17   0   6       11.81        7.54      3.06 o 
 -18   1   6       26.92       26.37      4.90 o 
 -17   1   6       45.14       46.23      6.17 o 
 -16   1   6       69.28       77.07      7.51 o 
 -15   1   6       25.66       22.40      4.22 o 
 -14   1   6       16.96       20.18      2.81 o 
 -13   1   6        1.86        1.33      3.12 o 
 -12   1   6       16.54       13.97      2.32 o 
 -11   1   6       58.48       58.13      2.83 o 
 -10   1   6       65.32       65.32      2.91 o 
  -9   1   6      170.35      176.60      4.69 o 
  -8   1   6       91.03       96.53      3.64 o 
  -7   1   6        2.61        2.62      1.73 o 
  -6   1   6       38.08       42.51      2.47 o 
  -5   1   6      105.09       88.57      3.29 o 
  -4   1   6        8.20        8.13      0.98 o 
  -3   1   6      830.01      828.63     10.45 o 
  -2   1   6      365.34      393.45      5.86 o 
  -1   1   6      108.41      101.48      2.25 o 
   0   1   6      395.68      390.52      7.94 o 
   1   1   6     1086.27     1076.97     15.66 o 
   2   1   6      438.22      451.10      7.89 o 
   3   1   6     1428.18     1560.11     23.69 o 
   4   1   6      334.22      382.29      6.02 o 
   5   1   6       63.56       59.96      2.21 o 
   6   1   6      229.31      238.88      6.32 o 
   7   1   6      421.53      406.22     13.34 o 
   8   1   6     1121.43     1072.50     26.24 o 
   9   1   6      126.72      124.25      7.53 o 
  10   1   6       66.94       56.49      5.31 o 
  11   1   6       40.62       39.16      5.01 o 
  12   1   6       39.27       38.01      4.94 o 
  13   1   6        4.19        2.19      3.20 o 
  14   1   6       39.30       38.02      5.57 o 
  15   1   6        3.15        5.18      3.68 o 
  16   1   6        8.12        8.89      3.77 o 
  17   1   6        1.55        0.95      3.14 o 
 -17   2   6       12.01        4.21      2.17 o 
 -16   2   6       27.19       24.17      3.34 o 
 -15   2   6       64.69       70.98      5.00 o 
 -14   2   6       65.40       65.83      4.59 o 
 -13   2   6       31.71       24.56      7.07 o 
 -12   2   6       89.21       81.10      4.73 o 
 -11   2   6      171.42      159.18      9.28 o 
 -10   2   6       33.55       26.37      3.99 o 
  -9   2   6      355.86      373.76     14.07 o 
  -8   2   6      386.53      388.85     14.00 o 
  -7   2   6       65.12       67.80      5.41 o 
  -6   2   6      301.37      325.37     11.53 o 
  -5   2   6      564.61      584.66     11.03 o 
  -4   2   6      428.40      416.46      8.61 o 
  -3   2   6      368.66      392.65     11.70 o 
  -2   2   6       12.30       14.73      1.74 o 
  -1   2   6      199.71      200.46      7.75 o 
   0   2   6       57.72       52.84      2.80 o 
   1   2   6      106.33      107.25      3.88 o 
   2   2   6      145.65      160.85      6.46 o 
   3   2   6      235.62      229.86      7.17 o 
   4   2   6       37.36       45.17      2.45 o 
   5   2   6      131.72      143.00      3.77 o 
   6   2   6       22.01       21.48      1.63 o 
   7   2   6      168.48      150.20      3.99 o 
   8   2   6       82.15       87.57      3.11 o 
   9   2   6       73.07       64.63      3.72 o 
  10   2   6       47.12       44.32      5.95 o 
  11   2   6       25.64       29.26      2.85 o 
  12   2   6        8.31        7.66      3.66 o 
  13   2   6       44.59       46.31      5.96 o 
  14   2   6       36.89       40.28      6.10 o 
  15   2   6       19.61       18.64      4.47 o 
  16   2   6       31.02       27.95      5.79 o 
 -17   3   6       25.43       24.61      5.11 o 
 -16   3   6        3.91        3.45      3.31 o 
 -15   3   6       16.62       13.21      2.53 o 
 -14   3   6       54.20       48.62      6.04 o 
 -13   3   6       16.98       20.23      4.03 o 
 -12   3   6       52.91       57.73      6.33 o 
 -11   3   6       21.91       18.93      4.06 o 
 -10   3   6       84.19       86.58      7.13 o 
  -9   3   6       48.01       47.52      3.39 o 
  -8   3   6       97.21       98.25      5.18 o 
  -7   3   6       58.32       63.03      5.07 o 
  -6   3   6      409.81      392.22     13.23 o 
  -5   3   6      199.18      188.92      6.38 o 
  -4   3   6       13.92       12.67      2.45 o 
  -3   3   6       28.74       30.71      2.38 o 
  -2   3   6       62.77       56.23      3.06 o 
  -1   3   6      192.28      200.13      5.86 o 
   0   3   6       21.18       18.01      2.58 o 
   1   3   6      174.40      161.14      7.38 o 
   2   3   6      353.96      373.38     12.24 o 
   3   3   6      212.00      225.01      9.33 o 
   4   3   6      456.92      441.07     14.24 o 
   5   3   6      216.83      215.95      9.71 o 
   6   3   6      389.58      365.81     13.57 o 
   7   3   6      120.39       99.74      7.02 o 
   8   3   6        4.79        4.69      1.56 o 
   9   3   6       48.18       48.98      5.44 o 
  10   3   6       40.27       44.61      5.39 o 
  11   3   6       61.12       63.18      6.87 o 
  12   3   6       23.53       35.19      5.71 o 
  13   3   6        6.42        5.52      4.07 o 
  14   3   6       27.65       36.57      6.27 o 
  15   3   6        8.13       10.25      4.02 o 
 -15   4   6        8.28        6.27      3.35 o 
 -14   4   6       32.01       31.99      5.34 o 
 -13   4   6       29.00       32.33      5.38 o 
 -12   4   6       27.23       34.19      5.40 o 
 -11   4   6       16.51       21.36      4.40 o 
 -10   4   6       10.90       18.11      2.58 o 
  -9   4   6       30.71       30.50      4.10 o 
  -8   4   6       36.12       41.26      4.66 o 
  -7   4   6      211.68      210.95     10.27 o 
  -6   4   6      307.82      291.30     12.21 o 
  -5   4   6      179.31      174.48      9.19 o 
  -4   4   6      166.94      153.01      7.41 o 
  -3   4   6      132.74      114.29      4.68 o 
  -2   4   6      212.60      187.11      6.03 o 
  -1   4   6      163.53      153.69      7.28 o 
   0   4   6       24.97       35.90      3.83 o 
   1   4   6       29.44       28.70      3.60 o 
   2   4   6       67.98       61.50      5.08 o 
   3   4   6       90.76       91.07      6.29 o 
   4   4   6       84.24       80.97      6.11 o 
   5   4   6       41.33       35.86      4.51 o 
   6   4   6       13.39       10.39      3.30 o 
   7   4   6        0.34       -1.29      2.76 o 
   8   4   6        8.95        4.59      3.01 o 
   9   4   6       24.88       27.17      4.72 o 
  10   4   6       12.46       10.19      3.72 o 
  11   4   6       36.36       36.33      5.46 o 
  12   4   6       64.31       67.20      7.45 o 
  13   4   6       14.47        5.03      4.10 o 
 -12   5   6       21.30       20.25      4.67 o 
 -11   5   6        1.43       -1.18      2.43 o 
 -10   5   6        5.89       -1.43      2.78 o 
  -9   5   6        1.17        0.43      2.49 o 
  -8   5   6       22.10       22.45      3.96 o 
  -7   5   6        0.53       -0.55      2.77 o 
  -6   5   6       34.73       33.60      4.69 o 
  -5   5   6       70.42       65.94      6.37 o 
  -4   5   6       49.63       42.89      5.41 o 
  -3   5   6      104.17      128.32      8.67 o 
   1   5   6        9.66        4.63      2.17 o 
   2   5   6        5.07        1.46      2.04 o 
   3   5   6        3.17        1.06      2.26 o 
   4   5   6       49.42       59.32      5.70 o 
   5   5   6       62.67       67.16      6.20 o 
   6   5   6       72.67       76.98      6.70 o 
   7   5   6      109.91      109.21      8.24 o 
   8   5   6       49.48       49.68      6.04 o 
   9   5   6       80.55       79.01      7.72 o 
  10   5   6       60.78       65.32      7.03 o 
  11   5   6       33.65       37.74      5.97 o 
  -9   6   6       73.31       63.04      6.82 o 
  -8   6   6       92.27       91.54      8.11 o 
  -7   6   6       65.07       63.82      6.91 o 
  -6   6   6       46.94       44.57      6.07 o 
  -5   6   6       50.16       43.52      6.08 o 
  -4   6   6        9.78       20.07      4.64 o 
  -3   6   6       26.77       27.26      4.76 o 
   9   6   6        1.60       -2.44      3.20 o 
  -8  -6   7        4.00        4.55      3.16 o 
  -7  -6   7       11.40       15.75      4.39 o 
  -6  -6   7       42.43       43.66      6.15 o 
  -5  -6   7        3.25        7.70      3.82 o 
  -4  -6   7        7.17        5.21      3.45 o 
  -3  -6   7        3.53        6.88      3.67 o 
  -2  -6   7       25.48       22.36      4.35 o 
  -1  -6   7       61.12       64.84      6.67 o 
   0  -6   7       75.45       77.72      5.79 o 
   1  -6   7       23.06       19.49      2.88 o 
   2  -6   7       20.04       22.45      3.42 o 
   3  -6   7       37.07       40.88      3.99 o 
   4  -6   7       23.48       26.79      3.31 o 
   5  -6   7       26.92       27.21      3.35 o 
   6  -6   7       42.34       35.94      3.77 o 
   7  -6   7       25.48       33.86      3.89 o 
   8  -6   7       28.98       24.52      4.81 o 
 -12  -5   7      125.56      142.65      7.40 o 
 -11  -5   7       50.30       50.59      6.25 o 
 -10  -5   7       37.98       32.48      5.30 o 
  -9  -5   7       82.02       79.42      7.58 o 
  -8  -5   7       82.78       85.64      7.67 o 
  -7  -5   7       29.87       36.61      6.17 o 
  -6  -5   7       31.50       25.84      4.67 o 
  -5  -5   7       60.73       61.45      4.10 o 
  -4  -5   7       95.69       99.55      5.06 o 
  -3  -5   7       50.83       45.38      3.52 o 
  -2  -5   7       85.74       90.24      7.35 o 
  -1  -5   7      119.18      115.63      5.34 o 
   0  -5   7       10.38       12.15      2.12 o 
   1  -5   7       13.04       13.79      2.27 o 
   2  -5   7       16.35       15.58      1.92 o 
   3  -5   7        1.06        0.43      1.23 o 
   4  -5   7        5.29        9.04      2.20 o 
   5  -5   7        4.55       11.28      2.35 o 
   6  -5   7       14.43       10.32      2.49 o 
   7  -5   7        5.87       11.32      2.53 o 
   8  -5   7        1.49        4.29      2.05 o 
   9  -5   7       12.93       10.76      3.76 o 
  10  -5   7        7.98        9.65      4.02 o 
 -14  -4   7       27.23       26.96      5.20 o 
 -13  -4   7       41.26       46.26      5.92 o 
 -12  -4   7       10.18       17.38      3.99 o 
 -11  -4   7       22.45       20.34      5.24 o 
 -10  -4   7        0.43        3.75      1.70 o 
  -9  -4   7        0.25       -0.54      1.41 o 
  -8  -4   7       34.65       36.92      2.56 o 
  -7  -4   7       37.61       43.22      3.17 o 
  -6  -4   7        4.96        6.19      1.60 o 
  -5  -4   7        1.20        4.48      2.51 o 
  -4  -4   7       82.80       88.85      4.22 o 
  -3  -4   7       76.93       75.46      3.88 o 
  -2  -4   7       28.33       28.53      2.48 o 
  -1  -4   7       24.31       21.20      3.27 o 
   0  -4   7       70.57       66.43      3.62 o 
   1  -4   7       16.59       11.46      1.47 o 
   2  -4   7       42.41       43.93      2.56 o 
   3  -4   7      122.43      112.45      5.43 o 
   4  -4   7      106.88      101.56      3.82 o 
   5  -4   7      173.24      167.13      4.95 o 
   6  -4   7       50.49       51.84      3.51 o 
   7  -4   7       94.20      103.52      7.47 o 
   8  -4   7      197.49      224.16     11.45 o 
   9  -4   7       83.44      100.26      7.82 o 
  10  -4   7       57.82       48.54      6.05 o 
  11  -4   7       34.87       30.03      5.12 o 
  12  -4   7       26.76       17.71      4.51 o 
  13  -4   7       18.21       11.26      3.83 o 
 -16  -3   7       10.90       11.01      3.90 o 
 -15  -3   7       12.26        7.85      3.24 o 
 -14  -3   7       59.45       63.69      4.75 o 
 -13  -3   7       19.73       29.82      3.24 o 
 -12  -3   7       11.09       22.99      3.08 o 
 -11  -3   7       16.12       13.74      2.20 o 
 -10  -3   7       60.04       63.90      4.87 o 
  -9  -3   7        9.67       14.55      2.17 o 
  -8  -3   7       32.83       30.70      2.60 o 
  -7  -3   7      215.74      195.15      6.19 o 
  -6  -3   7      431.44      426.08      7.83 o 
  -5  -3   7       49.55       49.84      2.45 o 
  -4  -3   7      502.39      460.34      9.35 o 
  -3  -3   7      688.82      628.59     11.40 o 
  -2  -3   7      114.31      112.93      3.48 o 
  -1  -3   7      326.34      326.37      5.82 o 
   0  -3   7      399.41      396.80      9.54 o 
   1  -3   7      299.53      281.51      5.56 o 
   2  -3   7       90.16       74.11      2.86 o 
   3  -3   7      328.65      302.36      7.73 o 
   4  -3   7      181.13      170.83      5.64 o 
   5  -3   7       93.97       94.48      4.18 o 
   6  -3   7       16.54       17.69      2.05 o 
   7  -3   7       71.37       78.42      3.85 o 
   8  -3   7       10.61        8.69      1.80 o 
   9  -3   7        2.08        5.83      2.90 o 
  10  -3   7        3.75        7.67      3.31 o 
  11  -3   7        1.88        1.27      2.69 o 
  12  -3   7       25.98       41.86      5.92 o 
  13  -3   7       51.90       51.29      6.62 o 
  14  -3   7        1.00        3.99      3.65 o 
 -17  -2   7       39.78       44.26      4.24 o 
 -16  -2   7       51.00       49.30      4.28 o 
 -15  -2   7       30.10       26.39      3.23 o 
 -14  -2   7       56.16       55.20      4.63 o 
 -13  -2   7      110.06      118.68      9.67 o 
 -12  -2   7      120.40      117.53      5.40 o 
 -11  -2   7       10.31        8.39      1.81 o 
 -10  -2   7       63.00       62.41      3.70 o 
  -9  -2   7      212.56      211.02      6.55 o 
  -8  -2   7      166.34      150.11      5.19 o 
  -7  -2   7      448.05      456.23      9.52 o 
  -6  -2   7       16.06       19.49      1.78 o 
  -5  -2   7      398.14      395.31      9.38 o 
  -4  -2   7      621.53      606.27     10.48 o 
  -3  -2   7      189.80      166.31      5.84 o 
  -2  -2   7       10.87       10.43      1.07 o 
  -1  -2   7       18.49       19.29      1.15 o 
   0  -2   7      198.43      188.67      5.13 o 
   1  -2   7      175.88      185.86      2.99 o 
   2  -2   7      299.86      303.76      5.34 o 
   3  -2   7      200.61      198.51      4.12 o 
   4  -2   7       28.33       24.09      1.47 o 
   5  -2   7       35.65       35.53      1.79 o 
   6  -2   7      294.08      297.13     10.36 o 
   7  -2   7      273.96      257.73      6.34 o 
   8  -2   7       52.80       44.73      4.33 o 
   9  -2   7      101.30       94.18      6.70 o 
  10  -2   7      109.06      109.81      7.61 o 
  11  -2   7        8.27       10.46      3.16 o 
  12  -2   7       82.75       85.66      7.43 o 
  13  -2   7      108.94       96.55      8.20 o 
  14  -2   7       36.48       41.55      5.76 o 
  15  -2   7       19.85       19.82      4.52 o 
 -17  -1   7        4.84        4.98      3.16 o 
 -16  -1   7       25.38       27.89      4.92 o 
 -15  -1   7       46.25       57.94      6.52 o 
 -14  -1   7        8.52        7.64      3.12 o 
 -13  -1   7       67.25       76.85      4.41 o 
 -12  -1   7       94.93      102.66      4.86 o 
 -11  -1   7       10.82       13.82      3.53 o 
 -10  -1   7      108.39      110.93      4.59 o 
  -9  -1   7      182.67      174.91      5.55 o 
  -8  -1   7      711.10      701.78     10.51 o 
  -7  -1   7      692.33      670.23      9.86 o 
  -6  -1   7      550.36      554.24      8.35 o 
  -5  -1   7     1055.23     1061.28     12.36 o 
  -4  -1   7       30.31       30.13      1.22 o 
  -3  -1   7      646.57      652.32      6.60 o 
  -2  -1   7      332.39      344.39      5.54 o 
  -1  -1   7       25.02       16.73      0.97 o 
   0  -1   7      715.14      705.35      7.81 o 
   1  -1   7       97.34      101.42      2.28 o 
   2  -1   7        6.86        7.48      0.82 o 
   3  -1   7       65.44       68.22      1.96 o 
   4  -1   7       28.41       24.13      1.46 o 
   5  -1   7       89.49       90.20      3.40 o 
   6  -1   7       51.15       53.52      2.77 o 
   7  -1   7        6.16        4.30      1.28 o 
   8  -1   7       35.08       42.62      2.83 o 
   9  -1   7       77.96       72.12      5.21 o 
  10  -1   7       50.95       51.11      3.40 o 
  11  -1   7       17.80       17.40      2.32 o 
  12  -1   7       44.13       46.53      7.95 o 
  13  -1   7        3.97       13.31      3.84 o 
  14  -1   7       15.79       21.85      4.62 o 
  15  -1   7        8.09        9.12      3.65 o 
  16  -1   7        1.03        0.73      3.33 o 
 -18   0   7       23.46       24.71      5.40 o 
 -17   0   7        1.74        5.38      3.52 o 
 -16   0   7        7.97        7.26      3.70 o 
 -15   0   7       59.28       72.26      6.78 o 
 -14   0   7        1.80        2.40      2.72 o 
 -13   0   7        0.30       -0.99      2.52 o 
 -12   0   7      109.97      105.84      8.68 o 
 -11   0   7      258.75      249.34     14.83 o 
 -10   0   7      294.54      290.58      7.85 o 
  -9   0   7      179.91      150.48      3.90 o 
  -8   0   7      115.62      121.59      3.40 o 
  -7   0   7      204.29      191.85      4.30 o 
  -6   0   7      216.59      227.63      4.13 o 
  -5   0   7      910.97      908.90     10.35 o 
  -4   0   7      479.16      479.32      6.37 o 
  -3   0   7      179.33      173.48      3.28 o 
  -2   0   7      343.67      339.19      4.88 o 
  -1   0   7        0.10        0.50      0.66 o 
   0   0   7        6.06        7.97      0.57 o 
   1   0   7      759.36      717.83      8.99 o 
   2   0   7      343.43      313.36      6.36 o 
   3   0   7      713.28      816.78     10.39 o 
   4   0   7      265.44      289.27      7.75 o 
   5   0   7      412.30      460.74      7.04 o 
   6   0   7      107.73      103.72      3.49 o 
   7   0   7      669.72      616.04     11.80 o 
   8   0   7      886.45      863.42     16.90 o 
   9   0   7      455.58      448.32     11.11 o 
  10   0   7       20.39       20.52      2.36 o 
  11   0   7       39.21       33.58      3.08 o 
  12   0   7      187.81      210.29      9.94 o 
  13   0   7       11.08       13.43      4.01 o 
  14   0   7        7.77       10.45      3.44 o 
  15   0   7       12.56       11.47      3.94 o 
  16   0   7        0.04        0.23      2.61 o 
 -17   1   7        5.20       -1.87      3.48 o 
 -16   1   7       26.41       34.42      5.31 o 
 -15   1   7       46.97       46.78      5.61 o 
 -14   1   7        7.81        7.05      2.26 o 
 -13   1   7       65.58       75.24      4.61 o 
 -12   1   7       91.78      100.79      5.95 o 
 -11   1   7       10.00       10.43      1.59 o 
 -10   1   7      104.49      105.94      3.80 o 
  -9   1   7      178.66      178.78      5.43 o 
  -8   1   7      708.92      686.22     11.93 o 
  -7   1   7      689.56      663.38     10.25 o 
  -6   1   7      556.49      546.44     10.56 o 
  -5   1   7     1060.02     1057.48     16.49 o 
  -4   1   7       28.93       27.25      1.50 o 
  -3   1   7      644.07      653.11      8.92 o 
  -2   1   7      342.64      361.32      5.62 o 
  -1   1   7       26.31       18.62      1.02 o 
   0   1   7      707.88      696.33     11.42 o 
   1   1   7       99.07      107.49      3.30 o 
   2   1   7        9.05        9.15      0.92 o 
   3   1   7       69.13       72.77      2.54 o 
   4   1   7       29.77       24.03      2.37 o 
   5   1   7       88.23       85.62      3.70 o 
   6   1   7       52.53       49.25      3.03 o 
   7   1   7        5.39        5.67      2.82 o 
   8   1   7       35.06       45.81      3.18 o 
   9   1   7       78.78       66.59      5.68 o 
  10   1   7       52.11       52.01      5.41 o 
  11   1   7       17.30       23.70      4.12 o 
  12   1   7       44.29       39.33      5.54 o 
  13   1   7        4.07       14.63      4.11 o 
  14   1   7       16.33       17.59      4.78 o 
  15   1   7        8.52        1.31      3.00 o 
  16   1   7        1.07       -3.92      3.92 o 
 -17   2   7       38.70       44.64      4.34 o 
 -16   2   7       52.05       57.41      4.80 o 
 -15   2   7       31.41       30.11      3.51 o 
 -14   2   7       55.52       61.23      4.52 o 
 -13   2   7      110.55      116.55      5.89 o 
 -12   2   7      121.37      121.45      5.78 o 
 -11   2   7       10.92       11.51      1.64 o 
 -10   2   7       64.95       53.17      4.23 o 
  -9   2   7      211.01      212.71     16.49 o 
  -8   2   7      164.23      156.28      5.58 o 
  -7   2   7      450.03      443.28     17.57 o 
  -6   2   7       15.05       18.62      1.88 o 
  -5   2   7      395.20      390.80      8.27 o 
  -4   2   7      614.68      605.96      7.84 o 
  -3   2   7      189.35      174.26      3.75 o 
  -2   2   7       10.74       11.02      0.87 o 
  -1   2   7       18.39       21.43      2.55 o 
   0   2   7      193.87      177.59      5.31 o 
   1   2   7      170.09      190.89      5.56 o 
   2   2   7      295.59      305.60      7.37 o 
   3   2   7      199.72      204.67      4.64 o 
   4   2   7       27.37       27.73      1.77 o 
   5   2   7       35.79       35.28      2.04 o 
   6   2   7      294.76      306.78      6.15 o 
   7   2   7      266.35      250.73      5.53 o 
   8   2   7       50.77       46.69      3.38 o 
   9   2   7      101.46       88.08      4.33 o 
  10   2   7      111.24      101.68      4.88 o 
  11   2   7        8.01       10.25      2.04 o 
  12   2   7       83.40       74.67      7.10 o 
  13   2   7      109.01      102.67      8.42 o 
  14   2   7       36.78       35.69      5.86 o 
  15   2   7       20.08       19.42      5.06 o 
 -16   3   7       10.82        8.52      4.97 o 
 -15   3   7       11.63        6.99      2.31 o 
 -14   3   7       58.71       62.03      4.76 o 
 -13   3   7       19.82       25.47      3.23 o 
 -12   3   7       11.35       20.11      4.04 o 
 -11   3   7       17.88       15.22      3.68 o 
 -10   3   7       60.52       64.87      6.45 o 
  -9   3   7       10.50       10.10      2.87 o 
  -8   3   7       30.63       28.66      2.83 o 
  -7   3   7      224.11      209.61      8.22 o 
  -6   3   7      436.50      433.82     14.60 o 
  -5   3   7       49.10       51.52      3.21 o 
  -4   3   7      512.89      491.08     10.51 o 
  -3   3   7      692.02      659.20     12.68 o 
  -2   3   7      111.45      115.88      4.55 o 
  -1   3   7      320.05      318.89      8.01 o 
   0   3   7      394.39      394.18      9.16 o 
   1   3   7      295.86      296.08      7.78 o 
   2   3   7       88.75       66.73      3.61 o 
   3   3   7      325.69      316.75      8.24 o 
   4   3   7      185.31      189.90      7.37 o 
   5   3   7       93.04       92.57      4.45 o 
   6   3   7       16.32       13.58      2.07 o 
   7   3   7       71.58       75.22      3.07 o 
   8   3   7       10.93        5.66      2.84 o 
   9   3   7        2.18        2.05      2.56 o 
  10   3   7        3.82        1.51      2.93 o 
  11   3   7        1.90       -0.67      3.23 o 
  12   3   7       25.97       25.65      4.66 o 
  13   3   7       51.05       56.50      6.82 o 
  14   3   7        0.89        3.72      3.62 o 
 -15   4   7       26.24       35.02      5.33 o 
 -14   4   7       26.36       18.59      4.61 o 
 -13   4   7       40.55       40.10      6.02 o 
 -12   4   7        9.68       21.86      4.66 o 
 -11   4   7       21.66       17.94      4.22 o 
 -10   4   7        0.41       -0.96      1.97 o 
  -9   4   7        0.28        0.31      1.70 o 
  -8   4   7       35.04       41.08      4.82 o 
  -7   4   7       38.09       56.70      5.46 o 
  -6   4   7        4.71        3.84      2.75 o 
  -5   4   7        1.14        2.81      1.66 o 
  -4   4   7       81.57       84.40      6.65 o 
  -3   4   7       76.96       73.22      3.92 o 
  -2   4   7       27.32       24.42      3.23 o 
  -1   4   7       25.41       22.09      2.56 o 
   0   4   7       71.84       79.68      4.20 o 
   1   4   7       15.68       10.21      2.07 o 
   2   4   7       41.79       45.22      3.38 o 
   3   4   7      122.56      109.29      7.07 o 
   4   4   7      104.73       93.55      6.86 o 
   5   4   7      174.19      162.67      9.19 o 
   6   4   7       52.43       53.22      3.83 o 
   7   4   7       94.46      100.09      5.19 o 
   8   4   7      201.34      217.03      7.76 o 
   9   4   7       85.63       91.04      7.77 o 
  10   4   7       58.99       53.79      6.51 o 
  11   4   7       34.40       35.67      5.86 o 
  12   4   7       26.48       22.61      4.77 o 
  13   4   7       17.69       24.30      5.63 o 
 -12   5   7      125.42      127.15     10.73 o 
 -11   5   7       50.92       60.43      7.32 o 
 -10   5   7       38.72       39.50      3.87 o 
  -9   5   7       82.57       73.92      6.80 o 
  -8   5   7       81.62       82.77      7.29 o 
  -7   5   7       28.59       44.78      5.50 o 
  -6   5   7       31.78       31.61      4.76 o 
  -5   5   7       61.29       48.55      5.61 o 
  -4   5   7       96.46       91.68      7.42 o 
  -3   5   7       51.33       53.06      5.92 o 
  -2   5   7       84.98       83.21      7.11 o 
  -1   5   7      119.26      113.38      8.32 o 
   0   5   7       10.92       10.23      3.70 o 
   1   5   7       12.55       12.09      2.99 o 
   2   5   7       17.00       13.44      3.09 o 
   3   5   7        0.86        1.45      2.41 o 
   4   5   7        4.91        6.11      2.59 o 
   5   5   7        4.81        7.05      2.82 o 
   6   5   7       14.37       17.87      4.14 o 
   7   5   7        5.66        3.88      3.17 o 
   8   5   7        1.51        6.34      2.29 o 
   9   5   7       12.78       18.92      4.81 o 
  10   5   7        7.93       -0.96      3.06 o 
  11   5   7        7.48        4.03      3.80 o 
  -9   6   7        4.31        8.97      3.70 o 
  -8   6   7        3.88        6.03      3.16 o 
  -7   6   7       11.26       12.80      3.95 o 
  -6   6   7       42.46       45.91      6.23 o 
  -5   6   7        3.29       11.92      4.09 o 
  -4   6   7        7.37       13.29      3.87 o 
  -3   6   7        3.80        9.22      3.78 o 
  -2   6   7       25.01       23.61      4.57 o 
  -1   6   7       60.24       56.22      6.52 o 
   0   6   7       74.67       79.73      7.64 o 
   1   6   7       23.34       17.29      4.16 o 
   7   6   7       24.97       30.34      5.42 o 
   8   6   7       28.49       28.04      3.40 o 
  -8  -6   8       40.33       51.01      6.50 o 
  -7  -6   8       35.40       49.64      6.56 o 
  -6  -6   8       65.82       86.02      8.08 o 
  -5  -6   8       68.36       77.28      7.67 o 
  -4  -6   8       40.33       31.94      5.41 o 
  -3  -6   8       19.05        8.99      3.31 o 
  -2  -6   8       10.89        7.81      3.54 o 
  -1  -6   8        9.89        9.34      3.58 o 
   0  -6   8       15.08       17.85      4.27 o 
   1  -6   8       14.15       15.79      2.77 o 
   2  -6   8       56.24       66.50      4.97 o 
   3  -6   8       39.54       45.21      5.34 o 
   4  -6   8       14.33       20.08      4.55 o 
   5  -6   8       38.97       34.06      5.65 o 
   6  -6   8        8.12       17.83      4.78 o 
 -12  -5   8       28.38       34.15      3.92 o 
 -11  -5   8        6.37        3.91      3.14 o 
 -10  -5   8       39.62       56.13      6.66 o 
  -9  -5   8       43.09       36.40      5.30 o 
  -8  -5   8       25.48       25.38      4.56 o 
  -7  -5   8       62.70       71.57      6.79 o 
  -6  -5   8        2.24        7.73      3.33 o 
  -5  -5   8       22.68       18.01      4.06 o 
  -4  -5   8       19.72       25.77      4.43 o 
  -3  -5   8       11.33        2.15      2.29 o 
  -2  -5   8       39.49       40.77      5.05 o 
  -1  -5   8      149.33      143.69      9.06 o 
   0  -5   8       64.13       60.18      5.99 o 
   1  -5   8       23.39       23.28      2.93 o 
   2  -5   8        6.03        6.73      2.02 o 
   3  -5   8        4.09        4.27      2.83 o 
   4  -5   8       10.42       15.62      2.00 o 
   5  -5   8       10.00       14.21      2.46 o 
   6  -5   8       12.71       10.01      2.25 o 
   7  -5   8       50.20       47.91      4.04 o 
   8  -5   8       56.90       49.74      4.26 o 
   9  -5   8       29.07       27.08      3.33 o 
  10  -5   8       18.77       17.69      4.44 o 
 -14  -4   8        7.10        4.66      3.18 o 
 -13  -4   8        8.19       11.67      3.76 o 
 -12  -4   8        9.83       12.83      3.83 o 
 -11  -4   8        2.60        0.10      2.84 o 
 -10  -4   8        8.45        8.00      3.49 o 
  -9  -4   8        2.39        6.79      3.26 o 
  -8  -4   8       53.60       49.75      3.94 o 
  -7  -4   8      229.91      206.98     10.51 o 
  -6  -4   8       32.58       44.96      4.88 o 
  -5  -4   8      265.55      269.05     11.53 o 
  -4  -4   8      251.37      253.62      7.25 o 
  -3  -4   8      224.19      226.14      9.67 o 
  -2  -4   8      118.10      108.69      4.56 o 
  -1  -4   8       95.31       82.19      3.91 o 
   0  -4   8      163.76      136.99      5.14 o 
   1  -4   8       16.07       12.20      1.35 o 
   2  -4   8       63.32       60.25      2.50 o 
   3  -4   8      135.24      145.72      4.63 o 
   4  -4   8      114.15      114.76      4.12 o 
   5  -4   8       72.68       85.15      3.57 o 
   6  -4   8       11.31       13.80      3.59 o 
   7  -4   8       86.28       82.87      6.98 o 
   8  -4   8       42.64       35.24      5.05 o 
   9  -4   8       22.84       28.11      4.72 o 
  10  -4   8        9.35        8.26      3.73 o 
  11  -4   8        3.11        7.00      3.79 o 
  12  -4   8        4.58        8.07      3.78 o 
 -15  -3   8       31.49       31.53      5.35 o 
 -14  -3   8       40.91       41.62      5.93 o 
 -13  -3   8       57.87       63.58      6.94 o 
 -12  -3   8       15.13       28.01      4.78 o 
 -11  -3   8       10.04       15.73      4.18 o 
 -10  -3   8       45.20       44.54      5.36 o 
  -9  -3   8       46.47       52.55      5.13 o 
  -8  -3   8       22.43       27.12      2.51 o 
  -7  -3   8        9.29       12.48      2.63 o 
  -6  -3   8      200.79      206.41      5.08 o 
  -5  -3   8        6.25        7.80      1.16 o 
  -4  -3   8      112.45      107.40      3.96 o 
  -3  -3   8       79.26       82.00      3.37 o 
  -2  -3   8       94.49       84.88      2.98 o 
  -1  -3   8       55.74       45.47      1.85 o 
   0  -3   8       72.41       71.14      2.32 o 
   1  -3   8       17.83       21.59      1.44 o 
   2  -3   8       60.44       62.32      2.78 o 
   3  -3   8      111.23      102.66      3.40 o 
   4  -3   8       92.55       91.15      9.02 o 
   5  -3   8      117.84      105.01      4.58 o 
   6  -3   8       44.24       46.79      3.81 o 
   7  -3   8       46.11       53.08      3.33 o 
   8  -3   8       65.42       65.09      3.78 o 
   9  -3   8       49.74       67.04      6.17 o 
  10  -3   8      115.57      109.59      8.05 o 
  11  -3   8       66.45       67.80      6.83 o 
  12  -3   8       73.28       85.51      7.77 o 
  13  -3   8       71.66       55.01      6.67 o 
  14  -3   8       59.72       64.12      7.37 o 
 -16  -2   8       20.95       27.64      5.35 o 
 -15  -2   8       18.87       27.08      5.16 o 
 -14  -2   8       15.88       23.36      4.56 o 
 -13  -2   8        0.69        1.89      3.57 o 
 -12  -2   8       21.52       24.21      2.74 o 
 -11  -2   8       13.46       12.92      4.60 o 
 -10  -2   8      100.11       97.35      5.01 o 
  -9  -2   8      120.98      113.74      4.72 o 
  -8  -2   8      170.95      169.32      6.64 o 
  -7  -2   8      510.35      490.81     11.43 o 
  -6  -2   8      443.57      420.49      8.65 o 
  -5  -2   8      329.36      307.48      5.56 o 
  -4  -2   8      109.43      109.07      2.88 o 
  -3  -2   8      590.38      562.49      8.00 o 
  -2  -2   8      714.36      678.55      7.97 o 
  -1  -2   8      147.69      144.13      2.96 o 
   0  -2   8      230.52      218.91      3.72 o 
   1  -2   8      336.34      364.91      5.14 o 
   2  -2   8      163.27      162.96      3.38 o 
   3  -2   8       57.52       66.23      2.42 o 
   4  -2   8      167.23      170.51      4.03 o 
   5  -2   8      153.45      145.80      3.78 o 
   6  -2   8      266.17      253.85      5.35 o 
   7  -2   8        5.86        9.71      2.66 o 
   8  -2   8       28.23       28.79      3.67 o 
   9  -2   8        2.27        6.56      2.62 o 
  10  -2   8       19.35       17.73      3.64 o 
  11  -2   8        3.44        5.94      2.72 o 
  12  -2   8        8.32       12.59      3.86 o 
  13  -2   8        0.36        1.51      3.01 o 
  14  -2   8        8.42        0.65      2.93 o 
  15  -2   8        2.50        5.62      3.37 o 
 -17  -1   8       45.52       49.33      6.60 o 
 -16  -1   8       17.43       20.16      4.44 o 
 -15  -1   8       88.22       86.34      7.69 o 
 -14  -1   8      128.41      127.87      8.85 o 
 -13  -1   8       94.70       83.16      7.03 o 
 -12  -1   8       49.76       49.75      4.77 o 
 -11  -1   8      390.05      373.81     11.15 o 
 -10  -1   8      106.10      109.39      3.63 o 
  -9  -1   8      235.71      218.52      5.10 o 
  -8  -1   8      614.57      591.37      8.25 o 
  -7  -1   8       94.20       82.91      2.58 o 
  -6  -1   8       38.49       38.15      1.61 o 
  -5  -1   8       34.22       26.16      1.26 o 
  -4  -1   8       53.27       55.43      1.89 o 
  -3  -1   8       73.92       87.06      2.28 o 
  -2  -1   8      478.89      479.24      8.60 o 
  -1  -1   8      144.97      146.07      2.90 o 
   0  -1   8      192.36      183.80      3.24 o 
   1  -1   8      843.50      806.78      9.17 o 
   2  -1   8      174.23      167.13      3.24 o 
   3  -1   8      101.33      108.57      2.38 o 
   4  -1   8       67.31       67.59      2.20 o 
   5  -1   8      319.44      320.13      7.25 o 
   6  -1   8      138.45      123.61      6.34 o 
   7  -1   8      101.63       96.69      4.74 o 
   8  -1   8      111.72       92.16      4.14 o 
   9  -1   8       77.02       82.38      4.11 o 
  10  -1   8      112.41      113.76      9.18 o 
  11  -1   8       92.49       95.06      4.80 o 
  12  -1   8       16.54       24.10      2.90 o 
  13  -1   8       92.89       81.24      7.05 o 
  14  -1   8       28.55       23.59      4.51 o 
  15  -1   8        1.88        2.56      3.00 o 
  16  -1   8        8.93        1.32      3.02 o 
 -17   0   8        3.20        7.21      3.71 o 
 -16   0   8        2.82       -2.07      2.58 o 
 -15   0   8       20.84       15.12      4.05 o 
 -14   0   8       31.36       20.07      4.05 o 
 -13   0   8        7.41        5.45      2.57 o 
 -12   0   8       88.83       94.24      4.72 o 
 -11   0   8       83.69       88.58      4.44 o 
 -10   0   8        4.51        6.63      1.69 o 
  -9   0   8       23.96       25.64      1.72 o 
  -8   0   8        6.18        2.66      1.52 o 
  -7   0   8        5.47        3.98      0.90 o 
  -6   0   8       10.25        8.48      1.05 o 
  -5   0   8      390.14      405.95      6.88 o 
  -4   0   8      358.84      382.43      6.51 o 
  -3   0   8      266.59      300.62      4.62 o 
  -2   0   8     1081.12     1060.18     15.72 o 
  -1   0   8     1552.81     1483.81     28.69 o 
   0   0   8       99.92       80.90      2.33 o 
   1   0   8      110.01      141.93      3.49 o 
   2   0   8       61.52       76.12      3.34 o 
   3   0   8       11.56        8.63      0.92 o 
   4   0   8      454.34      447.50      6.26 o 
   5   0   8      472.31      437.45      6.23 o 
   6   0   8      454.93      430.78      8.43 o 
   7   0   8      161.09      165.89      6.05 o 
   8   0   8        0.04        0.14      2.47 o 
   9   0   8       46.34       47.29      3.93 o 
  10   0   8        6.84        7.08      1.81 o 
  11   0   8       27.55       35.51      4.15 o 
  12   0   8       73.96       73.86      6.54 o 
  13   0   8        7.64        8.95      3.39 o 
  14   0   8        0.02       -0.73      2.81 o 
  15   0   8        0.88       -3.58      3.58 o 
  16   0   8        1.89       -3.05      3.05 o 
 -17   1   8       45.58       45.73      6.12 o 
 -16   1   8       16.32       19.52      4.34 o 
 -15   1   8       88.72       74.99      7.04 o 
 -14   1   8      129.71      118.45      6.08 o 
 -13   1   8       92.35       89.25      5.78 o 
 -12   1   8       48.52       55.27      3.53 o 
 -11   1   8      386.84      400.05     14.19 o 
 -10   1   8      110.73      114.86      4.65 o 
  -9   1   8      240.57      212.11      6.57 o 
  -8   1   8      607.66      587.00      9.87 o 
  -7   1   8       93.47       83.94      3.17 o 
  -6   1   8       35.75       37.42      2.44 o 
  -5   1   8       32.40       25.67      1.96 o 
  -4   1   8       54.78       64.52      2.38 o 
  -3   1   8       75.15       90.16      2.66 o 
  -2   1   8      481.50      492.97      7.64 o 
  -1   1   8      150.22      153.86      4.56 o 
   0   1   8      198.49      184.46      4.89 o 
   1   1   8      837.58      796.40     12.78 o 
   2   1   8      172.96      175.50      3.74 o 
   3   1   8       99.32      104.02      2.57 o 
   4   1   8       66.32       58.16      3.49 o 
   5   1   8      328.32      338.56     10.01 o 
   6   1   8      141.99      125.02      7.15 o 
   7   1   8       99.74       94.80      4.40 o 
   8   1   8      109.85       86.19      4.27 o 
   9   1   8       80.06       82.54      4.37 o 
  10   1   8      111.61      128.61      5.61 o 
  11   1   8       91.91       98.07      5.10 o 
  12   1   8       16.86       23.18      3.01 o 
  13   1   8       95.30       95.76      5.48 o 
  14   1   8       29.74       24.99      3.37 o 
  15   1   8        1.82        5.48      2.24 o 
  16   1   8        8.57        1.30      3.56 o 
 -17   2   8        4.73        4.27      2.22 o 
 -16   2   8       20.71       21.09      3.27 o 
 -15   2   8       19.30       20.73      7.42 o 
 -14   2   8       16.56       21.95      3.07 o 
 -13   2   8        0.46       -0.19      1.71 o 
 -12   2   8       20.76       24.15      2.28 o 
 -11   2   8       13.56       13.16      1.82 o 
 -10   2   8      101.03       99.31      4.89 o 
  -9   2   8      118.61      107.99      4.87 o 
  -8   2   8      171.25      165.80      6.14 o 
  -7   2   8      506.95      467.53     18.07 o 
  -6   2   8      448.47      431.92      9.32 o 
  -5   2   8      330.71      311.93      7.52 o 
  -4   2   8      110.98      107.19      3.10 o 
  -3   2   8      597.63      580.55      7.52 o 
  -2   2   8      720.24      703.18     15.77 o 
  -1   2   8      149.92      146.73      5.01 o 
   0   2   8      230.08      222.67      6.27 o 
   1   2   8      337.68      364.65      8.50 o 
   2   2   8      164.58      173.66      5.55 o 
   3   2   8       59.17       70.61      3.52 o 
   4   2   8      161.41      160.92      4.33 o 
   5   2   8      151.40      149.39      4.21 o 
   6   2   8      262.25      262.59      5.81 o 
   7   2   8        5.55        8.92      1.41 o 
   8   2   8       27.55       21.60      2.48 o 
   9   2   8        2.45        3.69      2.30 o 
  10   2   8       19.36       14.82      4.78 o 
  11   2   8        3.27        2.01      3.15 o 
  12   2   8        8.15       11.41      3.73 o 
  13   2   8        0.37       -1.51      3.79 o 
  14   2   8        8.37        2.01      3.36 o 
  15   2   8        2.51       -1.86      3.01 o 
 -16   3   8       30.42       37.36      4.08 o 
 -15   3   8       32.59       39.93      4.01 o 
 -14   3   8       41.93       33.02      3.53 o 
 -13   3   8       57.27       50.56      4.29 o 
 -12   3   8       16.09       22.41      2.96 o 
 -11   3   8       10.21        8.25      2.06 o 
 -10   3   8       44.91       38.39      3.30 o 
  -9   3   8       45.59       48.05      3.44 o 
  -8   3   8       22.26       26.06      2.47 o 
  -7   3   8        9.33        9.36      2.34 o 
  -6   3   8      195.94      204.53      5.21 o 
  -5   3   8        5.96        6.73      1.79 o 
  -4   3   8      112.25      107.69      5.51 o 
  -3   3   8       79.70       88.49      4.21 o 
  -2   3   8       94.39       84.80      4.12 o 
  -1   3   8       57.09       53.86      3.32 o 
   0   3   8       73.94       72.44      3.88 o 
   1   3   8       18.24       24.07      2.49 o 
   2   3   8       61.11       64.78      3.89 o 
   3   3   8      109.24      103.71      4.92 o 
   4   3   8       93.88       95.14      4.53 o 
   5   3   8      117.63      110.43      4.93 o 
   6   3   8       43.82       42.22      3.21 o 
   7   3   8       48.48       50.80      3.09 o 
   8   3   8       64.41       67.73      6.28 o 
   9   3   8       50.30       56.94      6.14 o 
  10   3   8      114.74      111.96      8.74 o 
  11   3   8       66.68       60.36      6.72 o 
  12   3   8       72.11       84.79      8.29 o 
  13   3   8       70.88       68.67      7.52 o 
  14   3   8       59.92       61.46      7.45 o 
 -14   4   8        7.02       13.95      3.97 o 
 -13   4   8        8.20        7.38      3.48 o 
 -12   4   8       10.25        7.83      3.49 o 
 -11   4   8        2.84        2.76      2.69 o 
 -10   4   8        8.77        5.08      3.33 o 
  -9   4   8        2.51        6.82      2.05 o 
  -8   4   8       52.77       51.46      5.24 o 
  -7   4   8      224.81      184.24      9.96 o 
  -6   4   8       30.12       35.68      4.70 o 
  -5   4   8      267.13      265.50      8.00 o 
  -4   4   8      251.60      263.66     14.22 o 
  -3   4   8      225.46      224.85      7.22 o 
  -2   4   8      119.08      117.00      5.13 o 
  -1   4   8       93.69       81.24      4.36 o 
   0   4   8      161.71      137.24      7.82 o 
   1   4   8       16.57       14.63      2.47 o 
   2   4   8       65.12       62.93      4.08 o 
   3   4   8      136.11      137.68      8.13 o 
   4   4   8      113.62      106.67      5.55 o 
   5   4   8       75.33       81.87      4.70 o 
   6   4   8       10.77       11.77      2.38 o 
   7   4   8       85.58       88.70      4.99 o 
   8   4   8       43.61       32.37      5.12 o 
   9   4   8       23.44       32.10      5.37 o 
  10   4   8        9.03       -3.54      3.85 o 
  11   4   8        3.14       -0.86      3.63 o 
  12   4   8        4.62       -2.74      3.53 o 
 -11   5   8        6.09       12.33      4.02 o 
 -10   5   8       39.59       40.55      4.14 o 
  -9   5   8       43.01       51.16      5.95 o 
  -8   5   8       24.95       24.91      4.26 o 
  -7   5   8       63.61       68.26      6.70 o 
  -6   5   8        2.27       10.11      3.40 o 
  -5   5   8       22.35       21.70      4.40 o 
  -4   5   8       19.97       34.44      5.18 o 
  -3   5   8       11.37       13.84      3.88 o 
  -2   5   8       39.41       33.70      4.98 o 
  -1   5   8      149.08      124.95      8.83 o 
   0   5   8       64.83       65.63      4.70 o 
   1   5   8       24.03       21.61      4.58 o 
   2   5   8        5.64        8.94      3.63 o 
   3   5   8        3.92        3.55      2.60 o 
   4   5   8       10.00       11.32      5.05 o 
   5   5   8        9.37       14.10      5.69 o 
   6   5   8       13.44       11.35      2.55 o 
   7   5   8       50.66       45.84      4.13 o 
   8   5   8       57.89       52.01      6.50 o 
   9   5   8       29.85       33.21      5.73 o 
  10   5   8       18.70        9.71      4.23 o 
  -9   6   8       27.92       34.72      5.52 o 
  -8   6   8       40.61       47.98      6.28 o 
  -7   6   8       36.53       48.82      6.45 o 
  -6   6   8       67.64       81.83      8.13 o 
  -5   6   8       69.36       70.37      7.42 o 
  -4   6   8       41.78       34.10      5.67 o 
  -3   6   8       19.44        2.71      3.37 o 
  -2   6   8       10.19        7.68      3.49 o 
  -1   6   8        9.94       15.70      4.07 o 
   0   6   8       15.08       16.88      4.16 o 
   1   6   8       14.30       15.30      4.49 o 
   2   6   8       56.26       56.54      6.77 o 
   3   6   8       38.87       38.64      5.61 o 
   4   6   8       13.55       18.20      4.94 o 
   5   6   8       38.32       38.91      5.67 o 
   6   6   8        7.71        6.76      3.34 o 
   7   6   8       23.14       18.97      3.99 o 
  -7  -6   9       20.09       27.05      4.99 o 
  -6  -6   9       15.53       15.75      4.13 o 
  -5  -6   9       26.23       27.76      5.17 o 
  -4  -6   9       33.98       35.68      5.31 o 
  -3  -6   9        6.74        5.41      2.99 o 
  -2  -6   9       10.37       17.10      4.44 o 
  -1  -6   9        8.29        2.05      2.74 o 
   0  -6   9        8.67        6.80      3.33 o 
   1  -6   9       21.40       24.63      3.37 o 
   2  -6   9        9.27       13.25      5.30 o 
   3  -6   9        3.33        4.43      2.13 o 
   4  -6   9        1.63        2.02      2.78 o 
   5  -6   9        1.13        6.73      3.47 o 
 -12  -5   9        3.67       -3.23      3.23 o 
 -11  -5   9       37.13       42.76      5.88 o 
 -10  -5   9       22.23       18.75      4.29 o 
  -9  -5   9       39.63       43.71      5.92 o 
  -8  -5   9       13.76       13.00      3.58 o 
  -7  -5   9       10.59       16.92      4.10 o 
  -6  -5   9       17.27       19.09      3.88 o 
  -5  -5   9       16.37       27.00      4.64 o 
  -4  -5   9       70.25       61.04      6.19 o 
  -3  -5   9       66.25       65.28      6.19 o 
  -2  -5   9      103.82      100.47      7.58 o 
  -1  -5   9       29.86       26.44      4.41 o 
   0  -5   9       44.12       40.35      3.63 o 
   1  -5   9       84.66       73.84      6.35 o 
   2  -5   9       48.77       50.19      3.96 o 
   3  -5   9       71.96       69.86      7.75 o 
   4  -5   9       54.09       57.63      6.90 o 
   5  -5   9       15.30       16.39      3.96 o 
   6  -5   9       20.11       18.53      4.24 o 
   7  -5   9       21.23       19.71      4.68 o 
   8  -5   9       42.43       36.16      5.41 o 
   9  -5   9        6.04        4.90      3.09 o 
 -13  -4   9       37.72       39.34      6.11 o 
 -12  -4   9       40.03       52.64      6.77 o 
 -11  -4   9       28.19       24.77      7.59 o 
 -10  -4   9       23.15       15.43      2.52 o 
  -9  -4   9       36.89       40.70      3.71 o 
  -8  -4   9       37.65       44.30      5.27 o 
  -7  -4   9        3.61       -0.49      2.30 o 
  -6  -4   9       40.99       40.21      4.52 o 
  -5  -4   9       35.30       32.56      4.32 o 
  -4  -4   9       32.14       34.23      4.28 o 
  -3  -4   9       62.55       49.73      5.00 o 
  -2  -4   9       47.28       49.48      4.78 o 
  -1  -4   9      106.46      117.28      5.60 o 
   0  -4   9       97.66      105.30     12.43 o 
   1  -4   9       20.06       23.67      2.08 o 
   2  -4   9        6.74        6.49      1.44 o 
   3  -4   9        8.47        8.74      1.61 o 
   4  -4   9       88.64       90.23      4.70 o 
   5  -4   9       31.74       23.64      3.87 o 
   6  -4   9       38.33       35.52      4.12 o 
   7  -4   9       26.20       22.55      4.12 o 
   8  -4   9       43.26       53.14      5.90 o 
   9  -4   9       65.18       60.43      6.32 o 
  10  -4   9       41.51       50.48      6.21 o 
  11  -4   9       27.77       31.19      5.14 o 
  12  -4   9       12.54        3.94      3.11 o 
 -15  -3   9       14.51       23.31      5.11 o 
 -14  -3   9       12.72       14.89      4.34 o 
 -13  -3   9        2.11        4.66      3.36 o 
 -12  -3   9       43.14       48.96      6.19 o 
 -11  -3   9       13.43       19.89      4.49 o 
 -10  -3   9       10.27       13.56      3.62 o 
  -9  -3   9       60.08       78.97      6.84 o 
  -8  -3   9        8.17        8.97      3.28 o 
  -7  -3   9      118.97      105.64      4.88 o 
  -6  -3   9       61.63       55.79      3.58 o 
  -5  -3   9      120.47      108.89      6.36 o 
  -4  -3   9      382.48      372.62     12.38 o 
  -3  -3   9      284.43      276.08     10.23 o 
  -2  -3   9      187.85      197.25      4.86 o 
  -1  -3   9      101.21       88.50      3.26 o 
   0  -3   9      184.43      172.20      4.95 o 
   1  -3   9      226.90      232.09      5.50 o 
   2  -3   9       83.51       88.46      2.76 o 
   3  -3   9       97.59       93.26      2.89 o 
   4  -3   9       49.91       54.01      3.38 o 
   5  -3   9      247.73      233.15      7.14 o 
   6  -3   9       77.16       79.60      4.13 o 
   7  -3   9       29.33       27.19      7.07 o 
   8  -3   9        4.06        6.68      1.85 o 
   9  -3   9       38.97       28.13      4.46 o 
  10  -3   9       41.50       44.97      5.59 o 
  11  -3   9       27.50       26.49      4.55 o 
  12  -3   9        2.12        5.31      3.25 o 
  13  -3   9       38.49       43.85      6.20 o 
  14  -3   9       17.75       21.73      5.15 o 
 -16  -2   9       53.75       57.03      6.99 o 
 -15  -2   9       49.52       50.47      6.34 o 
 -14  -2   9       30.89       37.04      5.60 o 
 -13  -2   9       49.96       46.09      5.72 o 
 -12  -2   9      125.38      116.56      8.61 o 
 -11  -2   9       33.60       46.76      5.32 o 
 -10  -2   9      246.93      237.47     11.49 o 
  -9  -2   9      224.61      200.20     10.18 o 
  -8  -2   9       16.31       20.27      3.67 o 
  -7  -2   9      298.39      281.22     11.63 o 
  -6  -2   9       11.31       11.37      2.81 o 
  -5  -2   9       14.76       14.23      1.52 o 
  -4  -2   9       57.88       52.12      2.47 o 
  -3  -2   9       58.98       56.78      2.93 o 
  -2  -2   9      231.02      225.06      6.16 o 
  -1  -2   9        0.63        1.10      0.91 o 
   0  -2   9        2.29        0.99      0.91 o 
   1  -2   9      175.93      159.15      2.87 o 
   2  -2   9      115.98      104.38      2.77 o 
   3  -2   9      105.15      105.47      3.45 o 
   4  -2   9       30.33       28.44      1.96 o 
   5  -2   9       36.47       33.24      1.94 o 
   6  -2   9       65.51       69.34      2.80 o 
   7  -2   9        4.61        5.41      2.47 o 
   8  -2   9       47.74       47.95      4.64 o 
   9  -2   9       68.67       70.33      5.99 o 
  10  -2   9       12.95       13.47      3.37 o 
  11  -2   9       33.32       38.06      5.03 o 
  12  -2   9       37.63       42.33      5.56 o 
  13  -2   9       39.43       48.12      5.88 o 
  14  -2   9       13.97       20.09      4.65 o 
  15  -2   9        0.81        0.08      2.89 o 
 -17  -1   9        3.99        3.79      3.61 o 
 -16  -1   9       30.30       28.52      5.14 o 
 -15  -1   9        4.69        6.63      3.61 o 
 -14  -1   9       28.52       30.37      4.99 o 
 -13  -1   9       29.55       34.32      4.82 o 
 -12  -1   9       21.54       22.17      4.00 o 
 -11  -1   9       73.98       75.54     11.47 o 
 -10  -1   9       60.51       63.67      3.60 o 
  -9  -1   9        8.01        6.99      1.35 o 
  -8  -1   9       60.60       58.67      2.92 o 
  -7  -1   9        3.27        1.68      1.18 o 
  -6  -1   9      434.69      402.11      7.57 o 
  -5  -1   9      296.77      274.31      5.91 o 
  -4  -1   9      250.80      238.04      4.25 o 
  -3  -1   9      230.42      237.19      4.13 o 
  -2  -1   9      454.25      404.97      6.57 o 
  -1  -1   9      905.64      896.80      9.15 o 
   0  -1   9      405.85      407.28      8.35 o 
   1  -1   9      111.45       96.21      2.25 o 
   2  -1   9      214.62      217.59      3.60 o 
   3  -1   9      101.65      100.39      2.39 o 
   4  -1   9       22.18       14.85      1.22 o 
   5  -1   9      165.70      144.73      4.02 o 
   6  -1   9      132.43      130.04      4.70 o 
   7  -1   9      121.71      119.21      4.64 o 
   8  -1   9       32.31       29.02      2.60 o 
   9  -1   9        5.41        4.09      3.25 o 
  10  -1   9      128.25      122.55      5.37 o 
  11  -1   9       18.90       11.99      5.95 o 
  12  -1   9        1.49        4.81      2.69 o 
  13  -1   9       37.51       39.85      5.48 o 
  14  -1   9        1.59        5.91      3.81 o 
  15  -1   9        1.89        2.16      3.41 o 
 -17   0   9       71.14       59.77      7.02 o 
 -16   0   9       41.21       38.95      5.74 o 
 -15   0   9       42.09       47.45      6.04 o 
 -14   0   9      172.68      179.15     10.62 o 
 -13   0   9        0.15        0.82      1.44 o 
 -12   0   9       18.10       19.29      2.41 o 
 -11   0   9       34.75       41.01      3.24 o 
 -10   0   9       20.35       24.33      2.48 o 
  -9   0   9      101.02      113.36      3.65 o 
  -8   0   9       98.52      110.74      3.55 o 
  -7   0   9      346.38      350.83      6.70 o 
  -6   0   9       24.71       22.89      1.64 o 
  -5   0   9      146.52      164.64      4.15 o 
  -4   0   9        0.56        0.46      0.68 o 
  -3   0   9        8.24       10.96      1.20 o 
  -2   0   9       55.15       41.17      1.73 o 
  -1   0   9        9.78        6.39      1.23 o 
   0   0   9      114.44      110.27      4.11 o 
   1   0   9       70.21       52.33      1.70 o 
   2   0   9        6.51        2.44      0.71 o 
   3   0   9       28.49       26.69      1.35 o 
   4   0   9       64.96       70.51      2.21 o 
   5   0   9       24.86       25.31      1.43 o 
   6   0   9      159.31      177.85      3.81 o 
   7   0   9       91.92       85.63      3.32 o 
   8   0   9        8.98       11.70      2.10 o 
   9   0   9       40.85       34.74      4.38 o 
  10   0   9       88.49       80.34      4.93 o 
  11   0   9      132.42      115.30      5.48 o 
  12   0   9       21.74       20.28      3.98 o 
  13   0   9        1.81        3.94      3.14 o 
  14   0   9       16.47       27.31      4.84 o 
  15   0   9       15.87       23.82      4.98 o 
 -17   1   9        3.85        1.20      3.01 o 
 -16   1   9       29.16       28.43      5.09 o 
 -15   1   9        4.38        6.03      2.81 o 
 -14   1   9       28.40       34.63      5.10 o 
 -13   1   9       29.54       31.42      3.27 o 
 -12   1   9       21.01       25.32      2.27 o 
 -11   1   9       70.15       76.18      4.27 o 
 -10   1   9       59.10       57.04      3.02 o 
  -9   1   9        7.50        6.18      1.60 o 
  -8   1   9       57.12       53.84      3.89 o 
  -7   1   9        3.29        4.89      1.20 o 
  -6   1   9      426.13      394.91      8.92 o 
  -5   1   9      295.83      276.28      7.65 o 
  -4   1   9      251.99      247.56      5.15 o 
  -3   1   9      231.32      248.86      4.94 o 
  -2   1   9      447.03      424.59      6.73 o 
  -1   1   9      906.83      883.49     20.74 o 
   0   1   9      403.27      397.27      8.17 o 
   1   1   9      114.02       98.05      2.92 o 
   2   1   9      221.20      227.06      5.02 o 
   3   1   9      101.86       93.54      4.10 o 
   4   1   9       20.75       14.60      1.94 o 
   5   1   9      161.79      152.93      5.48 o 
   6   1   9      131.70      127.79      5.86 o 
   7   1   9      119.20      114.03      4.98 o 
   8   1   9       33.58       29.34      2.83 o 
   9   1   9        6.34        2.42      2.48 o 
  10   1   9      131.83      123.03      5.71 o 
  11   1   9       18.36       15.83      2.79 o 
  12   1   9        1.59        7.31      2.29 o 
  13   1   9       37.97       38.49      6.09 o 
  14   1   9        1.55        1.54      2.18 o 
  15   1   9        1.86        1.68      2.12 o 
 -17   2   9       32.93       30.61      5.21 o 
 -16   2   9       53.01       56.45      4.79 o 
 -15   2   9       48.61       53.40      4.46 o 
 -14   2   9       31.09       29.11      3.28 o 
 -13   2   9       49.52       46.19      3.90 o 
 -12   2   9      121.49      121.41      5.02 o 
 -11   2   9       34.98       40.30      2.76 o 
 -10   2   9      249.66      239.62      6.40 o 
  -9   2   9      228.70      200.53      7.90 o 
  -8   2   9       15.13       14.25      1.94 o 
  -7   2   9      300.25      308.12      7.99 o 
  -6   2   9       11.97        8.19      1.43 o 
  -5   2   9       12.91       13.67      1.39 o 
  -4   2   9       58.50       55.06      2.27 o 
  -3   2   9       58.76       53.90      2.08 o 
  -2   2   9      226.27      228.40      6.91 o 
  -1   2   9        0.45       -0.10      0.97 o 
   0   2   9        2.63        2.03      1.08 o 
   1   2   9      178.80      166.46      4.32 o 
   2   2   9      117.56      114.52      3.47 o 
   3   2   9      104.79       96.58      3.08 o 
   4   2   9       28.67       29.63      2.06 o 
   5   2   9       37.54       34.55      2.21 o 
   6   2   9       66.82       70.54      5.20 o 
   7   2   9        5.18        1.95      1.56 o 
   8   2   9       49.10       55.15      3.75 o 
   9   2   9       69.45       60.59      4.06 o 
  10   2   9       13.15       17.95      2.65 o 
  11   2   9       32.40       38.06      3.52 o 
  12   2   9       38.05       47.85      6.33 o 
  13   2   9       39.68       45.70      6.38 o 
  14   2   9       14.75       13.26      4.60 o 
 -16   3   9        0.63       -1.69      2.66 o 
 -15   3   9       14.81       16.59      2.91 o 
 -14   3   9       12.62       13.26      5.40 o 
 -13   3   9        2.29        3.44      1.87 o 
 -12   3   9       42.75       44.35      3.78 o 
 -11   3   9       13.48       11.05      2.29 o 
 -10   3   9        9.67        8.50      2.98 o 
  -9   3   9       61.16       73.74      4.29 o 
  -8   3   9        8.19       12.35      1.95 o 
  -7   3   9      118.42      107.02      7.81 o 
  -6   3   9       62.72       56.21      3.09 o 
  -5   3   9      125.16      121.36      4.35 o 
  -4   3   9      382.65      380.31      9.58 o 
  -3   3   9      289.27      291.79     17.23 o 
  -2   3   9      192.10      207.11      7.13 o 
  -1   3   9      102.69       96.29      5.46 o 
   0   3   9      183.26      179.62      6.31 o 
   1   3   9      224.18      217.42      7.01 o 
   2   3   9       80.46       86.74      4.43 o 
   3   3   9       98.54       90.10      5.37 o 
   4   3   9       48.24       53.70      3.76 o 
   5   3   9      239.29      213.29      9.91 o 
   6   3   9       79.11       86.35      4.55 o 
   7   3   9       29.37       24.56      2.70 o 
   8   3   9        3.98        2.84      2.81 o 
   9   3   9       39.24       38.04      5.57 o 
  10   3   9       41.59       37.43      5.44 o 
  11   3   9       27.01       21.00      4.90 o 
  12   3   9        2.11        6.16      3.58 o 
  13   3   9       38.25       36.91      6.45 o 
 -13   4   9       39.14       31.30      5.57 o 
 -12   4   9       40.08       34.50      5.67 o 
 -11   4   9       26.96       33.03      5.41 o 
 -10   4   9       21.58       22.86      4.53 o 
  -9   4   9       36.34       49.20      6.26 o 
  -8   4   9       37.44       46.16      3.99 o 
  -7   4   9        3.69        1.16      3.01 o 
  -6   4   9       42.58       54.77      3.80 o 
  -5   4   9       36.12       35.71      3.14 o 
  -4   4   9       31.71       35.20      3.12 o 
  -3   4   9       62.22       51.77      3.72 o 
  -2   4   9       47.15       45.00      3.45 o 
  -1   4   9      105.64      108.12      5.19 o 
   0   4   9       97.19      103.84      6.66 o 
   1   4   9       20.05       22.29      4.95 o 
   2   4   9        6.83        4.86      1.88 o 
   3   4   9        8.07        9.45      2.20 o 
   4   4   9       87.80       85.12      6.67 o 
   5   4   9       31.05       26.48      2.99 o 
   6   4   9       38.54       40.92      3.58 o 
   7   4   9       27.34       20.45      2.80 o 
   8   4   9       42.95       37.96      5.41 o 
   9   4   9       65.23       53.63      6.51 o 
  10   4   9       42.30       40.09      6.25 o 
  11   4   9       27.07       38.69      5.91 o 
 -11   5   9       36.52       41.93      6.49 o 
 -10   5   9       21.80       18.21      4.66 o 
  -9   5   9       39.78       33.65      3.93 o 
  -8   5   9       13.35       12.29      2.65 o 
  -7   5   9       10.04        5.74      3.20 o 
  -6   5   9       17.56       20.79      4.41 o 
  -5   5   9       16.02       22.40      4.34 o 
  -4   5   9       68.45       54.99      6.06 o 
  -3   5   9       66.45       67.08      6.84 o 
  -2   5   9      103.85      101.23      8.04 o 
  -1   5   9       29.36       29.46      4.61 o 
   0   5   9       45.19       43.61      3.61 o 
   1   5   9       86.52       71.02      7.47 o 
   2   5   9       49.78       51.55      4.07 o 
   3   5   9       71.78       69.46      4.84 o 
   4   5   9       54.86       66.88      8.25 o 
   5   5   9       15.95       16.25      2.76 o 
   6   5   9       20.15       24.49      5.48 o 
   7   5   9       21.05       24.40      4.69 o 
   8   5   9       42.51       38.57      5.81 o 
   9   5   9        6.33        3.56      3.26 o 
  -7   6   9       19.38       24.76      5.21 o 
  -6   6   9       15.10       20.04      4.42 o 
  -5   6   9       25.49       26.65      5.17 o 
  -4   6   9       33.36       45.33      6.39 o 
  -3   6   9        6.60       10.61      3.99 o 
  -2   6   9       10.77       10.16      3.99 o 
  -1   6   9        8.47       12.52      3.99 o 
   0   6   9        8.69        7.11      3.64 o 
   1   6   9       21.48       30.19      5.15 o 
   2   6   9        9.20       25.95      5.23 o 
   3   6   9        3.27        6.01      3.67 o 
   4   6   9        1.76        4.22      3.58 o 
   5   6   9        1.23        7.13      4.06 o 
   6   6   9        2.66       -1.94      2.94 o 
   7   6   9        1.06        0.79      2.79 o 
  -7  -6  10       15.94       12.17      4.00 o 
  -6  -6  10       14.71       18.96      4.60 o 
  -5  -6  10       21.72       23.46      4.78 o 
  -4  -6  10       40.19       32.88      5.30 o 
  -3  -6  10       46.96       55.83      6.70 o 
  -2  -6  10       68.84       78.74      7.82 o 
  -1  -6  10       37.73       32.95      8.40 o 
   0  -6  10       16.16       21.57      3.28 o 
   1  -6  10       45.21       42.13      4.85 o 
   2  -6  10       26.84       28.31      4.30 o 
   3  -6  10       17.33       13.79      2.84 o 
   4  -6  10       56.07       51.71      6.45 o 
 -11  -5  10       22.25       19.46      4.50 o 
 -10  -5  10       64.06       62.24      6.80 o 
  -9  -5  10       90.07       88.99      7.94 o 
  -8  -5  10       42.84       48.50      5.84 o 
  -7  -5  10       87.52      101.47      8.18 o 
  -6  -5  10       71.55       77.15      7.12 o 
  -5  -5  10       61.32       64.79      6.38 o 
  -4  -5  10       34.28       36.25      5.08 o 
  -3  -5  10        8.91        6.86      2.81 o 
  -2  -5  10        0.48       -1.20      1.67 o 
  -1  -5  10        0.98        1.26      1.68 o 
   0  -5  10        2.23        3.31      2.12 o 
   1  -5  10       13.03        8.59      3.35 o 
   2  -5  10       14.69       17.64      2.82 o 
   3  -5  10       30.66       30.60      3.32 o 
   4  -5  10       14.49       11.04      5.18 o 
   5  -5  10        2.61        2.58      2.79 o 
   6  -5  10        7.53       10.15      3.69 o 
   7  -5  10        1.93        1.88      3.00 o 
   8  -5  10        0.35       -0.34      2.58 o 
   9  -5  10       36.81       48.23      6.53 o 
 -13  -4  10        0.40        3.72      3.34 o 
 -12  -4  10        7.58        8.08      4.18 o 
 -11  -4  10       16.24       19.49      3.07 o 
 -10  -4  10        6.54        4.95      2.25 o 
  -9  -4  10       31.75       27.74      3.54 o 
  -8  -4  10       25.93       33.77      4.74 o 
  -7  -4  10        1.34        0.57      2.16 o 
  -6  -4  10        7.38        7.98      2.62 o 
  -5  -4  10       17.52       18.73      3.46 o 
  -4  -4  10       46.86       41.90      4.62 o 
  -3  -4  10      144.45      125.94      5.69 o 
  -2  -4  10      112.51      107.47      5.27 o 
  -1  -4  10       48.25       60.53      4.00 o 
   0  -4  10       13.33       18.26      2.51 o 
   1  -4  10       26.68       25.19      2.66 o 
   2  -4  10       79.30       76.55      3.52 o 
   3  -4  10       54.05       58.48      3.18 o 
   4  -4  10        1.68        3.34      1.83 o 
   5  -4  10       61.47       66.16      4.27 o 
   6  -4  10       93.30       87.71      4.92 o 
   7  -4  10       82.26       83.46      7.09 o 
   8  -4  10       51.36       57.58      6.09 o 
   9  -4  10       53.50       44.26      5.80 o 
  10  -4  10       28.51       30.79      5.18 o 
  11  -4  10       13.88        4.96      3.32 o 
 -14  -3  10       33.68       46.33      6.28 o 
 -13  -3  10       18.98       19.46      4.48 o 
 -12  -3  10       52.88       47.07      6.28 o 
 -11  -3  10      111.79      121.02      9.06 o 
 -10  -3  10       53.94       61.30      6.52 o 
  -9  -3  10       84.86       68.06      6.63 o 
  -8  -3  10       68.61       72.78      4.25 o 
  -7  -3  10      149.39      154.44      6.11 o 
  -6  -3  10       15.70       17.80      2.26 o 
  -5  -3  10       14.01       14.30      3.72 o 
  -4  -3  10      157.21      169.64      6.05 o 
  -3  -3  10       75.78       81.24      4.06 o 
  -2  -3  10       25.23       24.40      1.85 o 
  -1  -3  10      233.01      242.38      5.70 o 
   0  -3  10       93.53       94.72      3.54 o 
   1  -3  10       80.75       87.20      3.34 o 
   2  -3  10       54.32       56.40      2.77 o 
   3  -3  10       10.17        8.89      1.83 o 
   4  -3  10      131.07      126.88      4.31 o 
   5  -3  10       24.94       20.32      2.40 o 
   6  -3  10       12.26       17.71      2.25 o 
   7  -3  10       34.92       29.33      2.85 o 
   8  -3  10       38.10       37.15      4.68 o 
   9  -3  10       20.24       18.37      3.90 o 
  10  -3  10        2.33        8.48      3.34 o 
  11  -3  10       32.51       46.77      6.08 o 
  12  -3  10       20.13       23.25      4.93 o 
  13  -3  10        5.78       11.89      4.19 o 
 -16  -2  10       15.29        8.47      3.79 o 
 -15  -2  10       35.51       37.95      5.72 o 
 -14  -2  10       45.80       59.31      6.97 o 
 -13  -2  10        6.93       11.91      3.93 o 
 -12  -2  10        4.22        3.84      1.75 o 
 -11  -2  10       12.15       11.05      2.53 o 
 -10  -2  10       27.07       24.84      2.75 o 
  -9  -2  10       68.20       61.62      3.98 o 
  -8  -2  10       80.75       91.53      4.70 o 
  -7  -2  10       24.46       24.42      3.52 o 
  -6  -2  10      269.34      250.35      5.82 o 
  -5  -2  10      292.88      266.76      7.01 o 
  -4  -2  10      169.79      161.20      5.13 o 
  -3  -2  10       98.39       93.52      3.84 o 
  -2  -2  10      130.81      138.64      3.80 o 
  -1  -2  10      355.46      331.44      6.36 o 
   0  -2  10       38.76       32.56      2.06 o 
   1  -2  10      225.20      225.94      4.45 o 
   2  -2  10      278.95      270.77      5.48 o 
   3  -2  10       13.17       15.66      1.30 o 
   4  -2  10       88.37       81.63      2.66 o 
   5  -2  10       74.83       61.25      2.37 o 
   6  -2  10        7.65        1.82      1.26 o 
   7  -2  10        3.57        2.98      2.11 o 
   8  -2  10       36.78       33.95      4.21 o 
   9  -2  10       55.72       67.74      5.98 o 
  10  -2  10       24.80       31.63      4.61 o 
  11  -2  10       43.99       43.30      5.39 o 
  12  -2  10       65.44       65.26      6.83 o 
  13  -2  10       29.76       51.89      6.42 o 
  14  -2  10        2.23       -0.36      2.52 o 
 -16  -1  10       57.86       55.92      6.85 o 
 -15  -1  10       48.50       59.74      6.88 o 
 -14  -1  10      111.73      126.17      9.27 o 
 -13  -1  10      235.37      247.33     12.63 o 
 -12  -1  10       17.91       23.49      4.39 o 
 -11  -1  10       75.31       92.92      7.19 o 
 -10  -1  10      102.98      103.43      4.73 o 
  -9  -1  10       88.43       85.59      3.52 o 
  -8  -1  10       48.37       46.89      2.65 o 
  -7  -1  10       23.49       29.81      2.52 o 
  -6  -1  10      462.92      458.65      8.46 o 
  -5  -1  10       74.72       63.43      2.17 o 
  -4  -1  10      177.77      177.46      3.62 o 
  -3  -1  10       88.56       78.84      2.23 o 
  -2  -1  10      251.13      234.07      5.97 o 
  -1  -1  10      262.37      269.23      6.60 o 
   0  -1  10      528.37      548.16      8.09 o 
   1  -1  10      138.12      151.87      2.99 o 
   2  -1  10       97.78       90.09      2.32 o 
   3  -1  10       49.17       52.02      2.09 o 
   4  -1  10      162.37      176.19      3.50 o 
   5  -1  10       60.69       64.32      2.75 o 
   6  -1  10       13.53       14.53      1.63 o 
   7  -1  10       22.75       32.06      3.46 o 
   8  -1  10       52.83       46.24      3.35 o 
   9  -1  10       23.41       29.20      8.58 o 
  10  -1  10       31.42       23.36      6.91 o 
  11  -1  10       33.29       28.36      4.04 o 
  12  -1  10       32.19       33.61      4.81 o 
  13  -1  10        4.64        9.34      3.63 o 
  14  -1  10       10.79       14.86      3.85 o 
  15  -1  10       14.83       18.15      4.24 o 
 -17   0  10        0.01        1.33      3.03 o 
 -16   0  10       15.49       24.14      5.11 o 
 -15   0  10        0.41       -2.31      2.68 o 
 -14   0  10       15.52       16.37      3.73 o 
 -13   0  10      140.94      138.63      6.20 o 
 -12   0  10        6.82        6.38      4.41 o 
 -11   0  10      158.50      154.50      6.24 o 
 -10   0  10        5.16        5.88      1.73 o 
  -9   0  10       19.54       21.93      1.81 o 
  -8   0  10       13.65       12.39      1.47 o 
  -7   0  10       17.57       10.26      1.38 o 
  -6   0  10       13.73       23.93      1.81 o 
  -5   0  10        9.41       11.43      1.32 o 
  -4   0  10       58.87       59.63      2.97 o 
  -3   0  10        1.32        1.89      0.89 o 
  -2   0  10       27.78       24.32      1.83 o 
  -1   0  10      270.38      250.54      5.60 o 
   0   0  10      534.74      492.09      7.29 o 
   1   0  10      214.47      190.67      4.76 o 
   2   0  10      228.69      226.18      4.00 o 
   3   0  10      640.90      623.50      9.65 o 
   4   0  10      355.72      363.53      5.76 o 
   5   0  10       10.71        7.84      1.50 o 
   6   0  10      245.04      210.70      4.35 o 
   7   0  10       26.42       31.92      2.18 o 
   8   0  10       28.09       39.49      3.98 o 
   9   0  10       14.88       20.37      2.18 o 
  10   0  10       11.03       12.67      1.84 o 
  11   0  10      206.96      207.03      7.81 o 
  12   0  10       13.84       19.60      2.86 o 
  13   0  10        9.52       17.85      3.13 o 
  14   0  10       53.45       52.99      4.51 o 
  15   0  10        1.03       -2.62      2.75 o 
 -17   1  10       49.44       50.09      6.60 o 
 -16   1  10       57.89       54.26      6.41 o 
 -15   1  10       46.68       48.57      6.07 o 
 -14   1  10      110.39      108.16      8.12 o 
 -13   1  10      238.22      223.95      7.94 o 
 -12   1  10       16.70       15.71      1.98 o 
 -11   1  10       73.29       75.87      3.65 o 
 -10   1  10      106.93      108.39      4.20 o 
  -9   1  10       87.24       97.57      5.23 o 
  -8   1  10       48.74       47.25      3.20 o 
  -7   1  10       21.71       26.27      2.50 o 
  -6   1  10      450.77      451.36      8.29 o 
  -5   1  10       70.37       67.17      2.46 o 
  -4   1  10      176.50      174.95      4.34 o 
  -3   1  10       92.80       84.06      3.25 o 
  -2   1  10      252.61      243.83      5.35 o 
  -1   1  10      255.98      263.19      6.72 o 
   0   1  10      529.98      577.13     10.88 o 
   1   1  10      140.31      156.36      5.78 o 
   2   1  10       96.01       99.51      4.36 o 
   3   1  10       49.11       53.17      3.31 o 
   4   1  10      160.94      176.44      6.06 o 
   5   1  10       60.91       71.50      3.93 o 
   6   1  10       13.21       15.52      1.61 o 
   7   1  10       22.57       33.55      3.06 o 
   8   1  10       53.58       47.92      3.66 o 
   9   1  10       23.60       27.31      3.09 o 
  10   1  10       31.35       20.32      4.35 o 
  11   1  10       33.31       32.82      5.99 o 
  12   1  10       32.97       36.73      3.72 o 
  13   1  10        5.14        8.72      2.46 o 
  14   1  10       10.47       16.14      3.05 o 
  15   1  10       14.87       16.09      4.52 o 
 -16   2  10       15.91       16.66      3.04 o 
 -15   2  10       34.82       34.62      3.80 o 
 -14   2  10       45.23       46.50      5.65 o 
 -13   2  10        6.95        4.55      2.54 o 
 -12   2  10        4.42        6.35      1.56 o 
 -11   2  10       12.36       14.55      1.90 o 
 -10   2  10       26.96       22.94      2.20 o 
  -9   2  10       68.72       58.19      3.63 o 
  -8   2  10       83.44       88.22      4.31 o 
  -7   2  10       23.93       18.02      2.03 o 
  -6   2  10      265.12      256.84      6.93 o 
  -5   2  10      291.20      280.17      5.89 o 
  -4   2  10      171.30      158.68      5.80 o 
  -3   2  10       96.52       95.33      4.38 o 
  -2   2  10      132.36      139.66     10.99 o 
  -1   2  10      355.06      325.26      8.14 o 
   0   2  10       40.18       34.71      2.57 o 
   1   2  10      221.09      228.68      6.32 o 
   2   2  10      281.13      290.26      7.10 o 
   3   2  10       13.30       17.04      3.56 o 
   4   2  10       87.74       89.24      4.40 o 
   5   2  10       71.86       70.44      4.02 o 
   6   2  10        6.89        0.83      2.56 o 
   7   2  10        3.95        5.95      1.85 o 
   8   2  10       35.66       36.19      3.30 o 
   9   2  10       56.52       60.89      4.14 o 
  10   2  10       24.64       26.05      3.73 o 
  11   2  10       44.61       38.85      4.81 o 
  12   2  10       65.70       79.77      7.98 o 
  13   2  10       30.70       42.69      6.21 o 
  14   2  10        2.13        4.81      3.23 o 
 -16   3  10       21.17       10.32      3.63 o 
 -15   3  10       12.17       12.17      3.68 o 
 -14   3  10       35.17       41.43      4.05 o 
 -13   3  10       20.01       17.90      2.70 o 
 -12   3  10       55.06       47.68      4.18 o 
 -11   3  10      111.70      121.57      9.27 o 
 -10   3  10       53.49       48.10      6.03 o 
  -9   3  10       84.42       53.67      6.10 o 
  -8   3  10       67.46       74.16      6.75 o 
  -7   3  10      148.47      146.41      9.19 o 
  -6   3  10       16.56       20.22      5.28 o 
  -5   3  10       15.62       17.36      2.38 o 
  -4   3  10      156.85      161.16      5.24 o 
  -3   3  10       74.61       88.51      4.27 o 
  -2   3  10       24.43       28.31      2.26 o 
  -1   3  10      233.18      237.87      8.95 o 
   0   3  10       92.88       87.49      4.53 o 
   1   3  10       79.94       84.94      4.51 o 
   2   3  10       54.89       57.99      3.84 o 
   3   3  10       10.79       10.40      2.19 o 
   4   3  10      131.68      136.94      5.82 o 
   5   3  10       24.53       20.84      2.56 o 
   6   3  10       12.40       12.45      2.13 o 
   7   3  10       35.11       39.53      5.26 o 
   8   3  10       38.91       38.46      5.23 o 
   9   3  10       20.22       23.92      4.79 o 
  10   3  10        2.28       -1.32      3.24 o 
  11   3  10       32.54       48.49      6.38 o 
  12   3  10       19.75       22.09      5.39 o 
 -13   4  10        0.41        1.59      2.49 o 
 -12   4  10        7.59       14.49      4.39 o 
 -11   4  10       16.31       11.86      4.27 o 
 -10   4  10        6.49        8.84      3.82 o 
  -9   4  10       31.02       32.00      5.14 o 
  -8   4  10       26.24       26.31      4.65 o 
  -7   4  10        1.27        2.24      1.81 o 
  -6   4  10        6.84        7.09      1.76 o 
  -5   4  10       16.85       19.78      4.23 o 
  -4   4  10       45.23       47.17      3.74 o 
  -3   4  10      143.38      127.61      7.19 o 
  -2   4  10      115.96      117.93      5.54 o 
  -1   4  10       49.19       63.24      4.21 o 
   0   4  10       13.71       26.54      3.00 o 
   1   4  10       27.03       29.89      3.25 o 
   2   4  10       80.55       85.36      4.89 o 
   3   4  10       53.39       55.11      4.11 o 
   4   4  10        1.92        2.13      1.71 o 
   5   4  10       62.55       64.07      4.47 o 
   6   4  10       93.30       85.38      5.07 o 
   7   4  10       83.92       81.87      5.03 o 
   8   4  10       51.39       67.03      7.17 o 
   9   4  10       52.65       42.63      6.02 o 
  10   4  10       27.63       23.57      5.07 o 
  11   4  10       13.72       20.95      4.70 o 
 -10   5  10       62.36       47.12      6.65 o 
  -9   5  10       87.10       86.52      8.66 o 
  -8   5  10       41.81       55.65      4.83 o 
  -7   5  10       87.00       88.06      5.80 o 
  -6   5  10       71.05       76.77      7.47 o 
  -5   5  10       61.38       69.70      7.19 o 
  -4   5  10       33.73       29.57      4.58 o 
  -3   5  10        8.63        9.95      3.72 o 
  -2   5  10        0.33       -2.24      3.20 o 
  -1   5  10        1.03        4.01      2.65 o 
   0   5  10        2.39        1.59      1.78 o 
   1   5  10       13.58       14.92      2.55 o 
   2   5  10       14.95       22.22      3.10 o 
   3   5  10       30.80       21.24      3.52 o 
   4   5  10       14.48       12.62      2.59 o 
   5   5  10        2.56        4.42      3.22 o 
   6   5  10        7.36        5.87      2.18 o 
   7   5  10        1.89        4.05      2.32 o 
   8   5  10        0.30        2.59      3.77 o 
  -4   6  10       41.33       49.25      6.38 o 
  -3   6  10       46.63       53.31      6.66 o 
  -2   6  10       69.24       86.61      8.49 o 
  -1   6  10       38.99       53.02      6.93 o 
   0   6  10       17.02       17.03      4.46 o 
   1   6  10       45.82       42.90      6.30 o 
   2   6  10       26.30       29.35      5.05 o 
   3   6  10       16.62       11.48      3.85 o 
   4   6  10       55.83       50.08      6.46 o 
  -6  -6  11       32.44       35.55      5.53 o 
  -5  -6  11       27.88       28.90      4.76 o 
  -4  -6  11       21.53       27.86      4.92 o 
  -3  -6  11       29.94       30.77      5.06 o 
  -2  -6  11       41.01       39.85      5.35 o 
  -1  -6  11       16.29        9.55      4.16 o 
   0  -6  11       28.64       33.89      4.09 o 
   1  -6  11       35.00       47.28      6.11 o 
   2  -6  11        2.97        8.07      2.51 o 
   3  -6  11        2.47        3.56      3.99 o 
 -10  -5  11        2.30        0.12      2.54 o 
  -9  -5  11        6.67        3.17      2.61 o 
  -8  -5  11       19.50       15.64      3.93 o 
  -7  -5  11       11.17        8.98      3.38 o 
  -6  -5  11        8.44       10.02      3.61 o 
  -5  -5  11        1.24       -2.55      2.69 o 
  -4  -5  11        1.92        1.23      1.91 o 
  -3  -5  11       82.49      101.09      5.84 o 
  -2  -5  11       56.15       54.92      4.32 o 
  -1  -5  11       21.02       21.78      3.04 o 
   0  -5  11       15.09       20.35      4.53 o 
   1  -5  11       42.92       50.70      4.11 o 
   2  -5  11       66.85       67.63      4.70 o 
   3  -5  11        8.98        6.30      2.08 o 
   4  -5  11       31.18       26.98      3.33 o 
   5  -5  11       32.07       35.34      5.27 o 
   6  -5  11       41.15       44.78      5.81 o 
   7  -5  11       19.46       27.68      4.94 o 
   8  -5  11        7.05       13.71      3.87 o 
 -12  -4  11       19.19       21.85      4.74 o 
 -11  -4  11       74.96       74.04      7.72 o 
 -10  -4  11       68.96       66.10      7.10 o 
  -9  -4  11       62.17       60.61      6.06 o 
  -8  -4  11       55.06       43.58      5.02 o 
  -7  -4  11       29.25       39.98      4.92 o 
  -6  -4  11       75.53       76.04      6.24 o 
  -5  -4  11       39.69       42.26      3.54 o 
  -4  -4  11       28.89       36.98      3.31 o 
  -3  -4  11       21.03       25.07      2.97 o 
  -2  -4  11       25.32       25.52      2.79 o 
  -1  -4  11       69.57       62.95      4.81 o 
   0  -4  11       33.53       30.27      3.01 o 
   1  -4  11       58.22       67.13      4.24 o 
   2  -4  11      153.76      156.19      5.10 o 
   3  -4  11        7.13        9.03      1.67 o 
   4  -4  11       68.64       65.85      3.86 o 
   5  -4  11       28.19       29.91      2.58 o 
   6  -4  11       10.80       14.01      1.95 o 
   7  -4  11       25.98       25.44      4.37 o 
   8  -4  11       16.43       16.34      3.73 o 
   9  -4  11       32.01       37.80      5.48 o 
  10  -4  11        1.44       -2.03      2.52 o 
  11  -4  11        0.35       -3.18      3.18 o 
 -14  -3  11        8.38        7.93      3.88 o 
 -13  -3  11       18.50       21.04      2.88 o 
 -12  -3  11        2.18        4.21      2.23 o 
 -11  -3  11        9.48       13.41      4.08 o 
 -10  -3  11       38.28       42.03      3.86 o 
  -9  -3  11        5.47        7.84      1.69 o 
  -8  -3  11        2.72        2.43      1.36 o 
  -7  -3  11        1.02        5.01      1.51 o 
  -6  -3  11       31.23       26.35      2.63 o 
  -5  -3  11       61.10       58.91      3.65 o 
  -4  -3  11       58.57       53.31      3.44 o 
  -3  -3  11      146.74      131.12      6.94 o 
  -2  -3  11       19.52       18.36      2.30 o 
  -1  -3  11       84.13       85.84      3.87 o 
   0  -3  11       66.88       76.29      4.02 o 
   1  -3  11       38.47       43.20      2.50 o 
   2  -3  11      164.58      161.75      5.65 o 
   3  -3  11      118.03      108.89      4.02 o 
   4  -3  11       34.77       36.90      2.59 o 
   5  -3  11        2.50        3.62      1.95 o 
   6  -3  11       78.88       85.08      3.79 o 
   7  -3  11       36.34       36.24      3.16 o 
   8  -3  11       46.63       52.96      5.56 o 
   9  -3  11       99.43      110.60      8.11 o 
  10  -3  11       48.63       47.22      5.90 o 
  11  -3  11       31.04       24.38      4.74 o 
  12  -3  11       43.48       49.19      6.51 o 
  13  -3  11       27.09       28.05      5.39 o 
 -15  -2  11        6.66        3.39      3.51 o 
 -14  -2  11       16.01       18.12      4.17 o 
 -13  -2  11       41.88       46.36      5.94 o 
 -12  -2  11       51.91       50.50      7.42 o 
 -11  -2  11      119.92      118.26      5.69 o 
 -10  -2  11      130.38      127.52      7.33 o 
  -9  -2  11       92.14       86.59      6.19 o 
  -8  -2  11      519.80      487.05     11.75 o 
  -7  -2  11      169.91      168.99      6.42 o 
  -6  -2  11       36.72       33.50      2.99 o 
  -5  -2  11       94.72       82.24      4.39 o 
  -4  -2  11      154.12      139.16      4.79 o 
  -3  -2  11      378.17      356.98      9.97 o 
  -2  -2  11      180.99      229.88      6.89 o 
  -1  -2  11       71.86       63.88      3.58 o 
   0  -2  11      263.34      261.75      5.67 o 
   1  -2  11       27.89       36.82      1.85 o 
   2  -2  11        9.04        8.60      1.14 o 
   3  -2  11       71.23       63.59      2.47 o 
   4  -2  11       14.03       16.87      2.03 o 
   5  -2  11       65.60       76.70      3.30 o 
   6  -2  11       28.96       23.49      2.03 o 
   7  -2  11        0.78        1.02      1.71 o 
   8  -2  11        8.48        5.40      2.30 o 
   9  -2  11        1.85       -2.17      2.57 o 
  10  -2  11       16.20       22.69      4.11 o 
  11  -2  11        5.29        4.62      2.75 o 
  12  -2  11       23.26       24.66      4.61 o 
  13  -2  11        4.14        5.54      3.18 o 
  14  -2  11        3.53        3.56      3.13 o 
 -16  -1  11       17.35       17.74      4.67 o 
 -15  -1  11       14.86       16.45      4.46 o 
 -14  -1  11       25.80       16.34      4.17 o 
 -13  -1  11       19.75       29.73      5.08 o 
 -12  -1  11       64.62       59.71      6.24 o 
 -11  -1  11       63.88       63.60      6.08 o 
 -10  -1  11       18.38       19.56      2.37 o 
  -9  -1  11      358.20      353.38      9.80 o 
  -8  -1  11       67.18       71.31      3.32 o 
  -7  -1  11      141.33      127.70      4.33 o 
  -6  -1  11      212.89      208.83      6.51 o 
  -5  -1  11       97.29       99.42      3.71 o 
  -4  -1  11      152.79      143.60      4.43 o 
  -3  -1  11      395.17      396.08      9.71 o 
  -2  -1  11       32.04       31.34      2.23 o 
  -1  -1  11       98.55      113.84      3.33 o 
   0  -1  11      455.88      428.58      6.97 o 
   1  -1  11       46.98       45.82      2.17 o 
   2  -1  11       27.99       30.73      1.81 o 
   3  -1  11      163.23      183.92      3.61 o 
   4  -1  11      160.80      166.21      3.83 o 
   5  -1  11       41.94       44.15      2.40 o 
   6  -1  11        4.10        5.50      1.40 o 
   7  -1  11      111.73      103.97      3.90 o 
   8  -1  11       21.99       20.80      2.03 o 
   9  -1  11       43.98       38.97      3.42 o 
  10  -1  11       40.63       53.47      3.19 o 
  11  -1  11       13.09       20.82      5.15 o 
  12  -1  11       83.40       82.01      7.10 o 
  13  -1  11        0.61        5.48      3.06 o 
  14  -1  11       28.31       21.09      4.63 o 
  15  -1  11       24.29       24.90      4.98 o 
 -16   0  11       36.82       31.53      5.33 o 
 -15   0  11       82.14       61.15      6.71 o 
 -14   0  11       37.93       43.98      5.87 o 
 -13   0  11       82.88       84.73      5.06 o 
 -12   0  11      339.60      351.79     10.30 o 
 -11   0  11       42.54       42.93      3.51 o 
 -10   0  11        3.14        2.88      1.52 o 
  -9   0  11       61.21       56.23      3.86 o 
  -8   0  11       30.12       21.24      1.84 o 
  -7   0  11       68.72       49.61      2.56 o 
  -6   0  11      139.66      141.01      4.26 o 
  -5   0  11      109.18      107.68      3.62 o 
  -4   0  11       33.93       29.26      1.75 o 
  -3   0  11      482.29      444.66      6.98 o 
  -2   0  11      706.60      684.24     11.00 o 
  -1   0  11       84.29       89.35      4.83 o 
   0   0  11      278.33      266.84      7.56 o 
   1   0  11       54.01       56.80      2.73 o 
   2   0  11      184.85      162.70      4.61 o 
   3   0  11      150.64      144.34      4.34 o 
   4   0  11      323.97      307.14      6.61 o 
   5   0  11      330.55      306.47      6.65 o 
   6   0  11       24.52       29.40      2.11 o 
   7   0  11        6.08        7.27      1.39 o 
   8   0  11       10.23        7.77      2.15 o 
   9   0  11       41.42       42.93      3.57 o 
  10   0  11       27.63       30.40      3.32 o 
  11   0  11        0.10       -0.31      2.11 o 
  12   0  11       18.13       14.38      2.69 o 
  13   0  11       34.76       31.77      3.77 o 
  14   0  11        5.21        9.20      3.34 o 
 -16   1  11       16.81       19.48      4.39 o 
 -15   1  11       14.74       16.85      4.10 o 
 -14   1  11       24.75       18.68      4.08 o 
 -13   1  11       18.91       21.88      2.81 o 
 -12   1  11       65.49       63.82      4.23 o 
 -11   1  11       64.15       65.44      3.49 o 
 -10   1  11       17.53       23.15      2.53 o 
  -9   1  11      358.21      331.67      7.66 o 
  -8   1  11       68.83       73.03      3.38 o 
  -7   1  11      138.66      128.64      4.30 o 
  -6   1  11      212.85      193.21      5.18 o 
  -5   1  11       95.25       94.26      3.05 o 
  -4   1  11      153.16      145.15      4.73 o 
  -3   1  11      397.33      413.01      6.52 o 
  -2   1  11       31.10       36.34      2.72 o 
  -1   1  11       99.53      113.17      5.76 o 
   0   1  11      454.77      441.65     12.38 o 
   1   1  11       46.80       47.90      4.73 o 
   2   1  11       26.22       23.24      2.48 o 
   3   1  11      162.03      176.69      7.58 o 
   4   1  11      164.66      177.76      5.04 o 
   5   1  11       42.20       44.64      2.59 o 
   6   1  11        3.27        3.02      1.32 o 
   7   1  11      114.70      101.68      5.11 o 
   8   1  11       23.21       22.66      2.65 o 
   9   1  11       43.90       39.54      3.64 o 
  10   1  11       40.29       45.06      5.95 o 
  11   1  11       13.78       15.95      2.82 o 
  12   1  11       85.68       75.23      5.16 o 
  13   1  11        0.50       -2.35      2.96 o 
  14   1  11       27.87       26.06      3.39 o 
 -16   2  11        7.55        4.40      2.99 o 
 -15   2  11        6.58        4.20      2.15 o 
 -14   2  11       14.80       15.24      2.75 o 
 -13   2  11       41.73       41.07      3.02 o 
 -12   2  11       51.92       52.41      3.31 o 
 -11   2  11      119.55      121.92      4.82 o 
 -10   2  11      130.77      132.99      7.53 o 
  -9   2  11       93.83       91.17      3.92 o 
  -8   2  11      519.85      495.20     11.38 o 
  -7   2  11      173.15      173.48      9.66 o 
  -6   2  11       37.20       30.71      4.10 o 
  -5   2  11       95.69       93.30      5.33 o 
  -4   2  11      153.02      136.49      5.56 o 
  -3   2  11      375.77      374.36     19.36 o 
  -2   2  11      177.44      199.15      6.46 o 
  -1   2  11       74.31       71.24      3.73 o 
   0   2  11      263.85      262.92      9.82 o 
   1   2  11       28.56       32.74      2.42 o 
   2   2  11        9.19        6.10      2.76 o 
   3   2  11       68.00       51.30      5.25 o 
   4   2  11       13.56       17.54      3.58 o 
   5   2  11       64.54       82.37      4.50 o 
   6   2  11       29.57       20.55      2.61 o 
   7   2  11        0.91        1.23      1.66 o 
   8   2  11        8.57        4.77      2.03 o 
   9   2  11        1.93        4.00      2.11 o 
  10   2  11       16.07       15.01      2.67 o 
  11   2  11        5.32       11.98      3.71 o 
  12   2  11       23.05       19.59      4.92 o 
  13   2  11        4.29        8.61      4.55 o 
 -14   3  11        8.32        3.77      3.20 o 
 -13   3  11       19.44       18.83      4.58 o 
 -12   3  11        2.23        5.40      2.14 o 
 -11   3  11        9.75       10.44      3.70 o 
 -10   3  11       39.90       49.49      6.18 o 
  -9   3  11        5.46       11.36      3.48 o 
  -8   3  11        2.57        3.96      2.29 o 
  -7   3  11        0.92        5.75      3.17 o 
  -6   3  11       30.94       28.65      4.80 o 
  -5   3  11       60.31       55.95      3.91 o 
  -4   3  11       58.98       54.67      3.74 o 
  -3   3  11      146.54      134.00      5.73 o 
  -2   3  11       20.38       18.74      3.12 o 
  -1   3  11       86.93       96.33      3.90 o 
   0   3  11       67.07       73.30      4.89 o 
   1   3  11       38.96       46.46      3.54 o 
   2   3  11      162.39      155.30      8.28 o 
   3   3  11      118.53      109.14      5.39 o 
   4   3  11       33.89       36.46      3.29 o 
   5   3  11        2.68        2.56      1.86 o 
   6   3  11       79.41       81.77      4.75 o 
   7   3  11       36.14       39.36      5.35 o 
   8   3  11       46.07       48.65      6.05 o 
   9   3  11       97.44      106.27      8.65 o 
  10   3  11       48.16       47.41      6.14 o 
  11   3  11       30.73       25.85      5.33 o 
  12   3  11       43.22       48.41      6.84 o 
 -12   4  11       19.30       16.77      4.24 o 
 -11   4  11       75.03       80.20      8.34 o 
 -10   4  11       67.64       55.55      6.80 o 
  -9   4  11       59.81       47.46      6.28 o 
  -8   4  11       52.28       38.94      5.62 o 
  -7   4  11       27.15       34.50      5.13 o 
  -6   4  11       75.06       74.28      5.28 o 
  -5   4  11       41.07       47.13      3.27 o 
  -4   4  11       27.61       30.37      2.58 o 
  -3   4  11       20.59       30.48      4.13 o 
  -2   4  11       25.38       29.49      4.82 o 
  -1   4  11       69.30       64.53      4.31 o 
   0   4  11       33.77       29.04      3.04 o 
   1   4  11       58.49       56.01      4.19 o 
   2   4  11      153.98      157.81      6.81 o 
   3   4  11        7.82       11.04      2.38 o 
   4   4  11       69.70       71.64      8.20 o 
   5   4  11       28.24       34.15      3.50 o 
   6   4  11       11.05       10.82      3.47 o 
   7   4  11       26.15       23.57      4.53 o 
   8   4  11       16.50       11.93      4.36 o 
   9   4  11       32.28       33.95      5.54 o 
  10   4  11        1.47        7.87      3.85 o 
  -9   5  11        6.84       10.37      4.08 o 
  -8   5  11       19.60       18.84      4.74 o 
  -7   5  11       11.19        8.85      2.65 o 
  -6   5  11        8.55        5.42      2.42 o 
  -5   5  11        1.18       11.09      3.83 o 
  -4   5  11        1.86        5.20      3.22 o 
  -3   5  11       82.81       95.21      8.26 o 
  -2   5  11       56.59       56.12      6.57 o 
  -1   5  11       21.44       20.89      3.01 o 
   0   5  11       15.28       18.34      2.95 o 
   1   5  11       43.06       49.29      4.12 o 
   2   5  11       65.82       69.10      4.96 o 
   3   5  11        8.82       13.93      2.90 o 
   4   5  11       32.16       35.76      3.78 o 
   5   5  11       31.81       33.05      3.62 o 
   6   5  11       40.64       36.42      3.94 o 
   7   5  11       19.75       25.84      5.25 o 
  -3  -6  12        5.81        2.66      3.06 o 
  -2  -6  12       18.32        9.74      3.83 o 
  -1  -6  12       16.93       14.03      4.09 o 
   0  -6  12       11.13       13.15      3.91 o 
   1  -6  12        2.45        9.97      3.87 o 
  -8  -5  12       12.67       19.54      4.86 o 
  -7  -5  12       55.78       62.13      7.30 o 
  -6  -5  12       87.48       95.26      8.75 o 
  -5  -5  12      118.98      117.30      9.51 o 
  -4  -5  12       93.59      100.91      6.11 o 
  -3  -5  12       55.97       58.45      4.51 o 
  -2  -5  12       32.33       32.41      3.50 o 
  -1  -5  12       26.12       19.91      3.55 o 
   0  -5  12       23.13       19.00      2.80 o 
   1  -5  12       17.74       20.25      3.64 o 
   2  -5  12       16.74       18.44      2.87 o 
   3  -5  12       30.10       33.45      3.45 o 
   4  -5  12        7.21       12.94      2.79 o 
   5  -5  12       39.94       35.26      5.47 o 
   6  -5  12       17.02       19.70      4.46 o 
   7  -5  12        8.41        8.90      3.69 o 
 -12  -4  12        0.90        0.70      2.67 o 
 -11  -4  12        4.79        2.62      2.17 o 
 -10  -4  12       33.82       32.78      5.48 o 
  -9  -4  12       11.44       17.55      4.06 o 
  -8  -4  12       18.18       23.68      4.45 o 
  -7  -4  12       50.33       45.10      5.82 o 
  -6  -4  12       46.75       44.22      5.80 o 
  -5  -4  12        0.06       -0.86      2.36 o 
  -4  -4  12       16.38       13.56      3.35 o 
  -3  -4  12       41.88       41.34      4.78 o 
  -2  -4  12        1.44        2.01      3.53 o 
  -1  -4  12       16.89       14.92      2.68 o 
   0  -4  12        6.12        7.10      1.95 o 
   1  -4  12        5.92        5.98      1.97 o 
   2  -4  12       44.81       51.79      3.14 o 
   3  -4  12       39.86       45.14      2.94 o 
   4  -4  12        1.15        1.97      1.45 o 
   5  -4  12       53.38       53.31      3.28 o 
   6  -4  12       22.05       23.11      2.38 o 
   7  -4  12       43.83       39.72      5.35 o 
   8  -4  12       25.26       25.77      3.26 o 
   9  -4  12       15.74       15.15      4.18 o 
  10  -4  12       14.88       25.50      4.71 o 
 -13  -3  12        6.68        3.60      3.59 o 
 -12  -3  12       27.93       24.89      5.24 o 
 -11  -3  12       35.43       32.48      3.60 o 
 -10  -3  12      110.64      127.83     11.71 o 
  -9  -3  12       37.79       42.31      3.90 o 
  -8  -3  12       52.02       41.28      3.74 o 
  -7  -3  12       88.49       83.56      7.04 o 
  -6  -3  12       12.94       17.99      3.72 o 
  -5  -3  12       78.48       66.08      6.10 o 
  -4  -3  12       88.66       93.33      7.24 o 
  -3  -3  12        7.18        4.85      2.65 o 
  -2  -3  12       10.07        4.67      2.63 o 
  -1  -3  12       60.95       54.14      5.52 o 
   0  -3  12      106.58      107.42      5.10 o 
   1  -3  12       34.29       29.59      2.26 o 
   2  -3  12       24.81       26.46      2.17 o 
   3  -3  12      131.23      130.64      4.55 o 
   4  -3  12        6.84       12.83      2.16 o 
   5  -3  12       45.05       45.94      2.83 o 
   6  -3  12       30.36       32.56      2.53 o 
   7  -3  12        2.43        3.56      1.45 o 
   8  -3  12       29.79       32.20      3.28 o 
   9  -3  12       35.11       35.72      3.67 o 
  10  -3  12       12.23       12.83      2.72 o 
  11  -3  12        0.09       -2.18      3.05 o 
  12  -3  12        4.49       -1.26      3.29 o 
 -15  -2  12       27.03       37.04      5.91 o 
 -14  -2  12        9.87       10.69      4.02 o 
 -13  -2  12       94.17      111.25      9.04 o 
 -12  -2  12       90.21      100.99      8.59 o 
 -11  -2  12       34.84       31.44      3.23 o 
 -10  -2  12       70.96       79.56      4.75 o 
  -9  -2  12       54.23       48.03      3.74 o 
  -8  -2  12       98.32       94.02      7.30 o 
  -7  -2  12        6.30        7.10      2.03 o 
  -6  -2  12       28.42       31.48      3.06 o 
  -5  -2  12        2.70        4.21      2.43 o 
  -4  -2  12       45.36       46.55      4.97 o 
  -3  -2  12       63.04       67.37      5.72 o 
  -2  -2  12       75.83       81.04      6.13 o 
  -1  -2  12       57.02       54.17      3.56 o 
   0  -2  12       22.76       29.34      3.71 o 
   1  -2  12      250.32      251.75      6.14 o 
   2  -2  12      202.51      236.16      5.90 o 
   3  -2  12       65.08       79.85      3.41 o 
   4  -2  12       32.14       42.79      2.69 o 
   5  -2  12       14.19       14.84      2.48 o 
   6  -2  12       20.25       19.15      4.10 o 
   7  -2  12       53.19       51.86      3.75 o 
   8  -2  12       40.23       36.87      5.46 o 
   9  -2  12       39.77       32.34      3.34 o 
  10  -2  12        4.37       -0.30      1.93 o 
  11  -2  12       21.26       21.36      4.69 o 
  12  -2  12       40.04       52.74      6.88 o 
 -15  -1  12        0.45        0.57      3.06 o 
 -14  -1  12       43.90       52.10      6.44 o 
 -13  -1  12       97.67      110.45      8.78 o 
 -12  -1  12       73.78       85.02      7.60 o 
 -11  -1  12      145.63      134.34      9.01 o 
 -10  -1  12       15.33       14.52      1.87 o 
  -9  -1  12       75.68       71.64      3.46 o 
  -8  -1  12       53.57       55.32      3.07 o 
  -7  -1  12      101.52       94.93      4.57 o 
  -6  -1  12       15.16       18.25      1.92 o 
  -5  -1  12       46.71       48.15      2.73 o 
  -4  -1  12        9.00        5.56      1.67 o 
  -3  -1  12      282.65      255.64      7.80 o 
  -2  -1  12      495.58      487.87     12.65 o 
  -1  -1  12      128.02      140.34      4.58 o 
   0  -1  12      423.79      420.47      7.14 o 
   1  -1  12       95.29       94.46      3.42 o 
   2  -1  12      237.90      224.24      5.02 o 
   3  -1  12      139.74      131.28      3.77 o 
   4  -1  12       54.61       55.99      3.60 o 
   5  -1  12        2.19       -0.52      1.53 o 
   6  -1  12        4.29        2.42      1.67 o 
   7  -1  12       14.26       16.67      4.16 o 
   8  -1  12       15.25       21.55      2.75 o 
   9  -1  12        9.74        7.59      4.37 o 
  10  -1  12        2.24        4.14      3.61 o 
  11  -1  12       19.30       23.29      4.62 o 
  12  -1  12        1.36       -0.95      3.41 o 
  13  -1  12        9.14        8.30      3.10 o 
 -16   0  12       13.44       15.83      4.52 o 
 -15   0  12       72.11       67.33      7.16 o 
 -14   0  12        0.00        1.62      3.15 o 
 -13   0  12       11.19       10.37      3.04 o 
 -12   0  12       45.89       60.96      4.37 o 
 -11   0  12       41.04       43.47      3.65 o 
 -10   0  12       14.46       14.71      2.17 o 
  -9   0  12       33.12       30.46      2.25 o 
  -8   0  12       42.81       38.88      2.49 o 
  -7   0  12        7.51        5.93      1.37 o 
  -6   0  12       10.64        9.40      1.46 o 
  -5   0  12        5.78        5.31      1.19 o 
  -4   0  12        8.77        6.91      1.14 o 
  -3   0  12      119.14      108.74      3.98 o 
  -2   0  12       43.87       38.96      2.87 o 
  -1   0  12       12.89       10.19      1.54 o 
   0   0  12        7.27        7.16      1.80 o 
   1   0  12       11.24       11.69      1.74 o 
   2   0  12       94.71      106.55      3.92 o 
   3   0  12       17.06       13.52      2.04 o 
   4   0  12       15.07       20.96      1.90 o 
   5   0  12      141.67      157.13      4.80 o 
   6   0  12       47.26       51.99      3.72 o 
   7   0  12        1.11        2.49      1.69 o 
   8   0  12      142.60      129.11      6.00 o 
   9   0  12       42.76       39.84      3.88 o 
  10   0  12       34.17       31.70      3.45 o 
  11   0  12        2.20       -1.14      1.93 o 
  12   0  12        2.93        5.02      2.43 o 
  13   0  12       62.44       65.98      8.41 o 
  14   0  12       26.36       27.84      5.46 o 
 -16   1  12        1.47        6.89      3.41 o 
 -15   1  12        0.45       -2.58      2.82 o 
 -14   1  12       42.67       43.07      5.49 o 
 -13   1  12       97.21      101.51      6.48 o 
 -12   1  12       73.73       72.95      4.64 o 
 -11   1  12      146.33      133.68      6.24 o 
 -10   1  12       16.17       16.93      2.11 o 
  -9   1  12       73.20       69.50      4.59 o 
  -8   1  12       55.35       54.45      4.69 o 
  -7   1  12      100.34       97.43      4.31 o 
  -6   1  12       13.98       15.18      2.15 o 
  -5   1  12       44.93       48.26      2.28 o 
  -4   1  12        8.00        3.02      1.58 o 
  -3   1  12      276.72      255.39      8.16 o 
  -2   1  12      485.29      479.59      8.99 o 
  -1   1  12      127.11      130.31      5.74 o 
   0   1  12      429.81      426.51     11.06 o 
   1   1  12       94.53       90.80      4.61 o 
   2   1  12      240.82      223.76      5.93 o 
   3   1  12      139.67      129.51      5.10 o 
   4   1  12       53.21       50.17      3.42 o 
   5   1  12        2.00        4.78      1.40 o 
   6   1  12        4.30        9.42      2.26 o 
   7   1  12       14.37       17.06      2.68 o 
   8   1  12       15.90       21.09      5.09 o 
   9   1  12       10.16        8.51      2.36 o 
  10   1  12        2.39        0.36      3.12 o 
  11   1  12       19.46       24.43      6.53 o 
  12   1  12        1.37        2.09      2.44 o 
  13   1  12        9.07        9.12      2.61 o 
  14   1  12        7.67       14.61      4.07 o 
 -16   2  12       12.39       11.87      3.70 o 
 -15   2  12       26.88       26.93      4.80 o 
 -14   2  12       10.39        9.95      2.54 o 
 -13   2  12       93.72       96.10      7.13 o 
 -12   2  12       90.81       85.06      4.24 o 
 -11   2  12       34.99       27.49      3.34 o 
 -10   2  12       69.56       62.25      4.62 o 
  -9   2  12       54.47       54.67      4.24 o 
  -8   2  12       99.22       90.80      5.26 o 
  -7   2  12        6.63       10.19      3.06 o 
  -6   2  12       29.27       22.82      2.71 o 
  -5   2  12        2.75        1.24      1.98 o 
  -4   2  12       44.17       40.99      5.10 o 
  -3   2  12       61.25       66.19      4.33 o 
  -2   2  12       77.80       87.71      4.37 o 
  -1   2  12       56.61       56.72      3.45 o 
   0   2  12       23.37       28.18      2.71 o 
   1   2  12      250.88      262.39     11.66 o 
   2   2  12      203.21      223.30     10.82 o 
   3   2  12       63.78       85.34      6.75 o 
   4   2  12       31.71       43.02      5.21 o 
   5   2  12       15.09       12.66      2.43 o 
   6   2  12       20.95       16.20      2.62 o 
   7   2  12       51.83       53.63      4.07 o 
   8   2  12       41.48       36.14      3.58 o 
   9   2  12       39.16       30.25      3.37 o 
  10   2  12        4.05        6.72      3.81 o 
  11   2  12       21.55       26.74      3.33 o 
  12   2  12       40.66       51.68      6.96 o 
 -13   3  12        6.28        6.33      3.33 o 
 -12   3  12       28.53       22.16      3.32 o 
 -11   3  12       36.58       29.33      3.50 o 
 -10   3  12      112.88      140.18     10.01 o 
  -9   3  12       38.06       47.85      6.13 o 
  -8   3  12       50.88       43.62      5.58 o 
  -7   3  12       89.22       77.14      6.96 o 
  -6   3  12       11.88       17.66      2.61 o 
  -5   3  12       76.89       64.25      4.34 o 
  -4   3  12       91.39       95.50      5.03 o 
  -3   3  12        5.76        3.40      1.89 o 
  -2   3  12       10.51       13.20      6.51 o 
  -1   3  12       61.46       52.99      3.57 o 
   0   3  12      106.88      103.16      7.57 o 
   1   3  12       35.42       33.70      4.85 o 
   2   3  12       24.94       24.99      4.13 o 
   3   3  12      129.32      114.64      8.20 o 
   4   3  12        6.96       15.51      3.88 o 
   5   3  12       45.60       54.06      6.32 o 
   6   3  12       30.38       22.69      4.40 o 
   7   3  12        2.34        2.93      3.67 o 
   8   3  12       29.34       27.03      4.91 o 
   9   3  12       35.19       26.03      5.05 o 
  10   3  12       12.16        4.44      3.54 o 
  11   3  12        0.10       -2.21      3.81 o 
 -11   4  12        4.49        3.22      3.02 o 
 -10   4  12       34.25       35.54      5.84 o 
  -9   4  12       11.84       16.53      4.44 o 
  -8   4  12       18.64       13.01      3.83 o 
  -7   4  12       50.51       52.51      6.24 o 
  -6   4  12       46.79       53.26      6.53 o 
  -5   4  12        0.06       -0.76      1.64 o 
  -4   4  12       16.48       24.84      3.07 o 
  -3   4  12       41.65       38.52      2.95 o 
  -2   4  12        1.45        1.67      1.39 o 
  -1   4  12       16.84       14.14      1.96 o 
   0   4  12        6.09        7.29      2.32 o 
   1   4  12        5.54        6.31      2.34 o 
   2   4  12       44.45       47.00      3.97 o 
   3   4  12       38.44       31.73      3.27 o 
   4   4  12        1.46        6.59      2.45 o 
   5   4  12       54.03       57.11      4.37 o 
   6   4  12       21.63       18.97      2.91 o 
   7   4  12       43.18       39.41      5.71 o 
   8   4  12       25.39       20.00      4.94 o 
   9   4  12       15.53       23.98      5.00 o 
  -8   5  12       11.61        6.82      3.51 o 
  -7   5  12       54.51       56.44      7.13 o 
  -6   5  12       85.81       88.47      8.52 o 
  -5   5  12      116.73      117.90      6.80 o 
  -4   5  12       94.25      103.27      6.24 o 
  -3   5  12       56.64       63.56      5.95 o 
  -2   5  12       32.61       38.24      3.85 o 
  -1   5  12       27.13       25.49      3.16 o 
   0   5  12       23.90       19.72      3.06 o 
   1   5  12       17.61       24.30      3.39 o 
   2   5  12       16.66       20.95      3.21 o 
   3   5  12       30.97       33.89      3.91 o 
   4   5  12        7.69       12.17      2.67 o 
   5   5  12       40.06       43.28     10.10 o 
   6   5  12       17.13       11.67      2.93 o 
  -6  -5  13        7.23       13.19      4.22 o 
  -5  -5  13        7.21       13.48      4.44 o 
  -4  -5  13        1.48        7.17      3.28 o 
  -3  -5  13       14.72       13.50      4.29 o 
  -2  -5  13       13.18       14.73      4.03 o 
  -1  -5  13       12.12       10.15      3.55 o 
   0  -5  13        2.85        2.28      2.81 o 
   1  -5  13       12.51       14.79      4.26 o 
   2  -5  13       19.75       16.91      4.11 o 
   3  -5  13        2.32       -2.61      2.61 o 
   4  -5  13       15.18       10.39      3.47 o 
 -11  -4  13       18.93       22.53      4.55 o 
 -10  -4  13        5.96        9.21      3.44 o 
  -9  -4  13       36.15       44.31      5.84 o 
  -8  -4  13       25.48       37.68      5.73 o 
  -7  -4  13       28.29       31.94      5.20 o 
  -6  -4  13       16.74       20.37      4.36 o 
  -5  -4  13       32.03       32.60      5.28 o 
  -4  -4  13        6.29        6.25      3.23 o 
  -3  -4  13       47.46       44.79      5.92 o 
  -2  -4  13        9.89       11.24      3.43 o 
  -1  -4  13       31.07       32.11      5.04 o 
   0  -4  13       35.96       34.30      5.21 o 
   1  -4  13       89.42       87.70      7.50 o 
   2  -4  13       34.71       35.26      6.26 o 
   3  -4  13       13.88       11.76      2.51 o 
   4  -4  13      114.65      112.46      5.94 o 
   5  -4  13       56.74       65.26      4.65 o 
   6  -4  13       39.73       45.06      4.08 o 
   7  -4  13        7.79       12.72      4.05 o 
   8  -4  13       16.31       11.84      4.08 o 
 -13  -3  13       49.71       49.20      6.80 o 
 -12  -3  13       59.83       67.08      7.59 o 
 -11  -3  13       23.74       23.89      3.58 o 
 -10  -3  13       28.56       20.77      4.27 o 
  -9  -3  13       31.52       35.48      3.81 o 
  -8  -3  13       74.84       76.42      6.91 o 
  -7  -3  13      115.81      112.84      8.33 o 
  -6  -3  13       25.47       26.13      4.30 o 
  -5  -3  13       58.38       67.03      6.35 o 
  -4  -3  13       39.60       41.93      5.25 o 
  -3  -3  13        4.00        5.04      2.62 o 
  -2  -3  13       13.59       14.81      3.52 o 
  -1  -3  13        8.67        7.78      3.55 o 
   0  -3  13        2.07        0.50      3.01 o 
   1  -3  13       25.86       23.06      2.67 o 
   2  -3  13       26.39       32.86      4.34 o 
   3  -3  13       16.57       22.86      3.37 o 
   4  -3  13       12.63        9.99      2.16 o 
   5  -3  13        2.55        8.96      2.39 o 
   6  -3  13       21.21       27.61      3.22 o 
   7  -3  13        7.27        8.41      3.79 o 
   8  -3  13       10.95       19.97      4.78 o 
   9  -3  13        0.86       -1.86      3.17 o 
  10  -3  13       20.71       23.11      5.14 o 
 -14  -2  13       20.23       24.54      4.99 o 
 -13  -2  13        3.27        4.06      3.61 o 
 -12  -2  13        6.61        8.80      3.72 o 
 -11  -2  13       37.50       35.81      6.45 o 
 -10  -2  13       26.57       30.25      3.24 o 
  -9  -2  13       37.95       36.88      6.24 o 
  -8  -2  13       88.71       85.99     12.48 o 
  -7  -2  13       97.98       88.22      4.96 o 
  -6  -2  13      171.28      156.96      9.14 o 
  -5  -2  13       10.26        6.67      2.95 o 
  -4  -2  13       16.04       19.72      3.56 o 
  -3  -2  13       38.05       46.42      5.06 o 
  -2  -2  13       80.04       80.31      6.43 o 
  -1  -2  13       84.57       78.66      4.96 o 
   0  -2  13      126.41      128.98      5.69 o 
   1  -2  13      105.83      108.52      4.16 o 
   2  -2  13       76.14       79.07      4.50 o 
   3  -2  13       72.10       63.88      3.22 o 
   4  -2  13       29.65       25.41      2.97 o 
   5  -2  13       38.28       54.56      4.12 o 
   6  -2  13        7.03        7.89      3.30 o 
   7  -2  13       37.50       50.59      5.90 o 
   8  -2  13       32.88       36.13      5.26 o 
   9  -2  13        3.54        8.74      3.90 o 
  10  -2  13        8.99       13.47      4.04 o 
  11  -2  13       11.37       15.53      4.35 o 
 -15  -1  13       19.37       18.03      4.25 o 
 -14  -1  13       55.15       50.53      6.65 o 
 -13  -1  13        0.80        4.60      3.54 o 
 -12  -1  13       55.05       57.70      6.55 o 
 -11  -1  13      127.86      137.46      9.34 o 
 -10  -1  13       45.29       42.29      2.86 o 
  -9  -1  13       28.03       30.62      2.66 o 
  -8  -1  13      104.18       93.23      4.48 o 
  -7  -1  13       95.86       91.75      4.10 o 
  -6  -1  13       61.43       57.57      3.14 o 
  -5  -1  13      157.67      156.17      5.07 o 
  -4  -1  13       58.63       62.94      5.78 o 
  -3  -1  13        9.58        5.80      2.05 o 
  -2  -1  13       98.79      108.09      4.54 o 
  -1  -1  13      178.82      200.96      5.69 o 
   0  -1  13       32.36       36.38      2.16 o 
   1  -1  13       83.76       75.85      3.02 o 
   2  -1  13        7.38        9.63      1.38 o 
   3  -1  13       22.72       33.38      2.45 o 
   4  -1  13       16.68       15.92      1.96 o 
   5  -1  13       16.93       12.21      2.50 o 
   6  -1  13       16.09       22.41      3.51 o 
   7  -1  13       21.29       30.69      4.41 o 
   8  -1  13       19.34       22.55      2.79 o 
   9  -1  13       26.14       16.62      4.49 o 
  10  -1  13       23.98       27.05      4.95 o 
  11  -1  13       33.99       33.68      5.35 o 
  12  -1  13        2.22       -3.78      3.78 o 
 -15   0  13       17.58       16.44      4.60 o 
 -14   0  13        0.02        3.24      1.92 o 
 -13   0  13       47.54       64.48      4.68 o 
 -12   0  13      101.18       91.70      6.07 o 
 -11   0  13       17.55       16.64      2.53 o 
 -10   0  13        7.04        6.89      2.36 o 
  -9   0  13        1.96        0.43      1.22 o 
  -8   0  13       40.98       38.30      2.54 o 
  -7   0  13       58.97       50.83      2.85 o 
  -6   0  13       38.96       46.54      2.69 o 
  -5   0  13       59.31       64.19      3.11 o 
  -4   0  13       27.52       26.84      1.89 o 
  -3   0  13        8.01       10.31      1.71 o 
  -2   0  13      293.35      284.68      6.91 o 
  -1   0  13        2.56        3.75      2.50 o 
   0   0  13       41.47       49.97      3.59 o 
   1   0  13      571.90      602.25     10.74 o 
   2   0  13       72.86       71.48      3.40 o 
   3   0  13      100.19       99.32      3.97 o 
   4   0  13       65.17       57.82      3.09 o 
   5   0  13       69.80       55.91      3.01 o 
   6   0  13        9.99       10.32      2.36 o 
   7   0  13       28.21       18.49      2.69 o 
   8   0  13       26.08       29.04      3.25 o 
   9   0  13       24.45       32.58      3.51 o 
  10   0  13        4.19        8.94      2.47 o 
  11   0  13        2.95        1.32      2.96 o 
  12   0  13        0.58       -2.32      2.41 o 
  13   0  13        9.92        2.39      3.39 o 
 -16   1  13        6.43        8.30      3.59 o 
 -15   1  13       19.45       20.40      4.68 o 
 -14   1  13       54.85       51.05      6.05 o 
 -13   1  13        1.02        4.81      2.11 o 
 -12   1  13       54.20       55.24      4.21 o 
 -11   1  13      129.14      131.70      6.21 o 
 -10   1  13       45.22       53.18      3.97 o 
  -9   1  13       26.99       22.49      2.62 o 
  -8   1  13      105.49       91.06      4.74 o 
  -7   1  13       94.93       91.14      3.82 o 
  -6   1  13       59.38       58.74      4.28 o 
  -5   1  13      158.33      162.08      5.32 o 
  -4   1  13       61.49       70.11      4.45 o 
  -3   1  13       10.00        7.96      3.20 o 
  -2   1  13      100.07      107.65      5.32 o 
  -1   1  13      178.14      207.06      7.33 o 
   0   1  13       32.40       35.67      3.24 o 
   1   1  13       86.32       83.19      4.60 o 
   2   1  13        8.01       11.96      2.84 o 
   3   1  13       23.16       30.62      2.44 o 
   4   1  13       16.36       18.04      2.33 o 
   5   1  13       16.54       14.28      1.87 o 
   6   1  13       15.80       24.38      3.06 o 
   7   1  13       20.64       28.85      5.68 o 
   8   1  13       18.35       22.19      4.02 o 
   9   1  13       26.63       23.73      3.24 o 
  10   1  13       23.69       23.49      5.64 o 
  11   1  13       35.60       38.60      3.94 o 
  12   1  13        2.11        2.39      5.30 o 
  13   1  13       55.65       59.66      4.91 o 
 -14   2  13       19.66       15.09      4.32 o 
 -13   2  13        3.11        4.18      3.52 o 
 -12   2  13        6.51        8.04      2.27 o 
 -11   2  13       37.62       40.60      4.02 o 
 -10   2  13       27.16       35.83      3.65 o 
  -9   2  13       37.93       41.21      3.82 o 
  -8   2  13       89.19       87.00      5.24 o 
  -7   2  13       96.67       91.29      6.94 o 
  -6   2  13      173.44      164.26      6.87 o 
  -5   2  13       11.27       16.80      3.34 o 
  -4   2  13       15.61       20.65      2.57 o 
  -3   2  13       38.02       45.18      3.49 o 
  -2   2  13       78.82       86.60      7.46 o 
  -1   2  13       83.54       87.01      5.70 o 
   0   2  13      123.34      138.96      8.65 o 
   1   2  13      105.96      101.32      7.44 o 
   2   2  13       77.93       75.47      6.67 o 
   3   2  13       72.90       67.57      6.44 o 
   4   2  13       29.95       23.37      4.29 o 
   5   2  13       39.89       51.16      5.75 o 
   6   2  13        6.91        7.38      2.43 o 
   7   2  13       36.52       47.64      4.13 o 
   8   2  13       32.67       46.80      4.07 o 
   9   2  13        3.81        3.21      2.25 o 
  10   2  13        8.98        5.97      2.52 o 
  11   2  13       11.63       11.38      4.84 o 
 -13   3  13       49.32       36.19      5.48 o 
 -12   3  13       59.53       58.91      4.98 o 
 -11   3  13       23.99       19.92      3.81 o 
 -10   3  13       29.18       22.05      3.33 o 
  -9   3  13       32.18       35.84      5.59 o 
  -8   3  13       76.83       85.70      7.70 o 
  -7   3  13      117.55      119.97      8.92 o 
  -6   3  13       25.82       30.64      3.43 o 
  -5   3  13       57.88       64.37      4.37 o 
  -4   3  13       40.02       43.07      3.70 o 
  -3   3  13        4.00        6.19      1.93 o 
  -2   3  13       13.32       14.65      2.67 o 
  -1   3  13        8.72        6.77      3.10 o 
   0   3  13        2.21        2.95      3.00 o 
   1   3  13       26.03       29.51      4.70 o 
   2   3  13       26.48       31.88      5.13 o 
   3   3  13       16.72       19.31      4.37 o 
   4   3  13       12.16        5.86      3.19 o 
   5   3  13        2.41        7.22      4.02 o 
   6   3  13       21.22       35.24      5.62 o 
   7   3  13        7.55        9.21      4.29 o 
   8   3  13       10.45       15.98      4.45 o 
   9   3  13        1.03        2.45      3.97 o 
  10   3  13       20.51       12.52      4.70 o 
 -12   4  13       16.51        9.01      3.49 o 
 -10   4  13        5.92        3.42      3.17 o 
  -9   4  13       36.11       34.11      5.71 o 
  -8   4  13       24.64       17.33      4.62 o 
  -7   4  13       26.95       25.65      4.86 o 
  -6   4  13       16.10       34.35      3.78 o 
  -5   4  13       31.06       30.73      3.46 o 
  -4   4  13        6.70        4.97      2.02 o 
  -3   4  13       50.23       48.62      4.09 o 
  -2   4  13        9.36       12.93      2.90 o 
  -1   4  13       30.42       28.33      4.85 o 
   0   4  13       35.84       30.41      4.59 o 
   1   4  13       89.96       93.00      6.51 o 
   2   4  13       34.50       42.24      4.08 o 
   3   4  13       13.64       16.01      4.41 o 
   4   4  13      116.12      116.41      9.11 o 
   5   4  13       57.61       64.76      7.13 o 
   6   4  13       39.44       41.98      6.38 o 
   7   4  13        7.60       15.44      5.05 o 
  -7   5  13       17.14       18.95      4.90 o 
  -6   5  13        6.85        9.02      3.62 o 
  -5   5  13        6.97       11.03      3.99 o 
  -4   5  13        1.51        2.48      2.64 o 
  -3   5  13       14.32       12.67      2.88 o 
  -2   5  13       13.16       15.35      5.09 o 
  -1   5  13       12.27       14.89      2.98 o 
   0   5  13        2.92        0.75      1.93 o 
   1   5  13       12.51       13.92      2.89 o 
   2   5  13       19.46       22.53      3.47 o 
   3   5  13        2.47        5.46      2.31 o 
   4   5  13       14.96       16.19      3.01 o 
   5   5  13        5.04       -2.37      3.25 o 
  -3  -5  14       32.69       37.45      5.95 o 
  -2  -5  14       19.62       25.81      5.28 o 
  -1  -5  14       35.73       39.22      5.88 o 
   0  -5  14       48.69       50.24      6.62 o 
   1  -5  14       11.94       11.03      3.86 o 
   2  -5  14        4.93        9.16      3.39 o 
   3  -5  14       30.19       38.71      5.86 o 
   4  -5  14       36.52       43.40      6.03 o 
 -10  -4  14        2.09        5.70      3.29 o 
  -9  -4  14       11.40       10.47      3.94 o 
  -8  -4  14       29.30       24.50      4.64 o 
  -7  -4  14       44.25       51.24      6.38 o 
  -6  -4  14       51.52       54.26      6.58 o 
  -5  -4  14       10.67       13.86      4.07 o 
  -4  -4  14       28.29       31.04      4.98 o 
  -3  -4  14       23.74       24.77      4.74 o 
  -2  -4  14        5.87        9.78      3.56 o 
  -1  -4  14        6.59        6.67      3.31 o 
   0  -4  14        1.57        1.57      2.76 o 
   1  -4  14        6.20       12.12      3.49 o 
   2  -4  14        9.14       10.74      3.81 o 
   3  -4  14       28.15       23.74      3.21 o 
   4  -4  14        9.27       13.45      2.72 o 
   5  -4  14       14.99       21.16      3.24 o 
   6  -4  14        1.67        0.19      1.85 o 
   7  -4  14        7.85       -1.98      2.63 o 
 -12  -3  14        0.27       -1.59      1.99 o 
 -11  -3  14        6.42        6.36      2.49 o 
 -10  -3  14       13.71       14.66      2.99 o 
  -9  -3  14        1.86        5.93      2.62 o 
  -8  -3  14        8.91       13.12      4.00 o 
  -7  -3  14       19.09       19.50      4.16 o 
  -6  -3  14       18.76       18.72      4.03 o 
  -5  -3  14        8.71        4.94      3.11 o 
  -4  -3  14       14.35       17.12      3.85 o 
  -3  -3  14        4.29        5.78      3.14 o 
  -2  -3  14       30.19       33.23      4.87 o 
  -1  -3  14       32.05       34.78      3.41 o 
   0  -3  14       44.21       47.93      3.89 o 
   1  -3  14       73.82       75.91      4.76 o 
   2  -3  14       73.25       73.29      4.77 o 
   3  -3  14       43.61       33.97      4.57 o 
   4  -3  14       31.85       27.45      3.30 o 
   5  -3  14       95.04       98.93      6.75 o 
   6  -3  14       44.05       52.58      7.69 o 
   7  -3  14       59.42       51.47      6.11 o 
   8  -3  14       26.82       33.18      5.53 o 
   9  -3  14       27.25       34.85      5.80 o 
 -13  -2  14       64.18       78.69      8.06 o 
 -12  -2  14       62.80       73.31      7.62 o 
 -11  -2  14       76.96       86.19      9.47 o 
 -10  -2  14       75.23       80.11      5.04 o 
  -9  -2  14      122.65      112.73      6.28 o 
  -8  -2  14       55.58       55.24      6.69 o 
  -7  -2  14       47.67       49.11      3.87 o 
  -6  -2  14       78.50       80.15      6.73 o 
  -5  -2  14      134.83      118.06      8.19 o 
  -4  -2  14       40.48       45.47      5.23 o 
  -3  -2  14        2.05        8.18      2.88 o 
  -2  -2  14       33.50       25.43      3.92 o 
  -1  -2  14       23.74       25.33      4.10 o 
   0  -2  14       21.49       17.33      2.84 o 
   1  -2  14       30.21       21.45      2.22 o 
   2  -2  14       17.26       12.78      1.77 o 
   3  -2  14       21.65       16.93      2.98 o 
   4  -2  14       27.02       22.47      2.99 o 
   5  -2  14       38.77       37.00      5.07 o 
   6  -2  14        2.10        2.43      3.14 o 
   7  -2  14        5.40        6.19      3.81 o 
   8  -2  14        3.28       11.31      3.76 o 
   9  -2  14       10.59       13.09      4.02 o 
  10  -2  14        1.57        4.04      2.91 o 
 -14  -1  14        2.39        7.17      3.70 o 
 -13  -1  14       10.26       14.49      4.24 o 
 -12  -1  14        1.27        7.37      3.55 o 
 -11  -1  14       20.44       24.32      4.53 o 
 -10  -1  14       45.17       45.00      3.08 o 
  -9  -1  14       21.05       23.30      2.96 o 
  -8  -1  14       24.05       23.24      2.21 o 
  -7  -1  14       24.73       23.81      2.32 o 
  -6  -1  14        9.34       12.48      1.88 o 
  -5  -1  14       82.58       85.82      4.86 o 
  -4  -1  14      137.11      134.67      6.04 o 
  -3  -1  14       76.43       75.59      4.63 o 
  -2  -1  14        0.19        0.03      1.23 o 
  -1  -1  14      178.28      165.56      5.33 o 
   0  -1  14       23.79       23.13      1.92 o 
   1  -1  14       24.15       29.20      2.13 o 
   2  -1  14      116.57      137.88      4.83 o 
   3  -1  14       63.33       80.13      3.68 o 
   4  -1  14       47.46       59.22      4.12 o 
   5  -1  14       34.21       29.42      3.12 o 
   6  -1  14      125.29      117.93     15.48 o 
   7  -1  14       48.01       49.19      4.01 o 
   8  -1  14        6.75       14.19      3.92 o 
   9  -1  14       10.52       14.15      3.95 o 
  10  -1  14       31.23       30.96      5.30 o 
  11  -1  14        3.49        5.69      3.40 o 
 -15   0  14       14.61       17.73      4.44 o 
 -14   0  14       30.14       25.43      3.23 o 
 -13   0  14       33.93       27.99      4.27 o 
 -12   0  14        0.48        1.99      1.96 o 
 -11   0  14       42.55       44.18      3.90 o 
 -10   0  14      135.86      130.47      6.33 o 
  -9   0  14       15.31       17.79      5.62 o 
  -8   0  14        3.98        3.91      1.32 o 
  -7   0  14      101.01       93.94      3.95 o 
  -6   0  14       20.89       14.68      1.78 o 
  -5   0  14        0.01       -0.22      1.47 o 
  -4   0  14       54.75       58.16      4.50 o 
  -3   0  14      224.48      234.76      6.49 o 
  -2   0  14        0.96        1.84      3.39 o 
  -1   0  14       56.37       58.28      4.07 o 
   0   0  14      211.42      203.71      7.37 o 
   1   0  14      146.53      138.39      5.99 o 
   2   0  14        7.66        7.11      1.60 o 
   3   0  14        1.25        1.88      1.86 o 
   4   0  14       48.61       56.85      3.19 o 
   5   0  14       11.68        0.74      2.72 o 
   6   0  14        0.07        2.24      2.23 o 
   7   0  14        5.55        6.59      2.37 o 
   8   0  14        0.34        2.97      5.67 o 
   9   0  14       31.41       39.24      3.85 o 
  10   0  14        5.20        5.67      2.20 o 
  11   0  14        1.36        3.63      2.30 o 
  12   0  14       35.14       41.93      6.05 o 
 -15   1  14       10.04        8.39      3.28 o 
 -14   1  14        2.36        0.29      2.22 o 
 -13   1  14       10.39       11.20      2.46 o 
 -12   1  14        1.27        3.81      2.01 o 
 -11   1  14       21.13       20.79      4.22 o 
 -10   1  14       43.51       38.99      5.38 o 
  -9   1  14       20.35       19.88      3.98 o 
  -8   1  14       23.85       28.90      4.76 o 
  -7   1  14       24.57       26.24      4.33 o 
  -6   1  14        8.97        6.89      2.90 o 
  -5   1  14       78.89       87.29      5.14 o 
  -4   1  14      134.17      143.46      6.48 o 
  -3   1  14       74.71       81.87      4.87 o 
  -2   1  14        0.09        0.33      1.74 o 
  -1   1  14      179.63      159.46     10.02 o 
   0   1  14       22.82       22.17      2.81 o 
   1   1  14       22.89       32.89      3.24 o 
   2   1  14      117.85      124.99      5.92 o 
   3   1  14       63.92       75.01      3.75 o 
   4   1  14       46.91       60.77      3.38 o 
   5   1  14       35.57       33.89      5.05 o 
   6   1  14      128.14      116.98      5.98 o 
   7   1  14       48.55       42.65      4.01 o 
   8   1  14        6.82        8.99      4.96 o 
   9   1  14       10.78       14.11      2.81 o 
  10   1  14       32.12       42.72      4.25 o 
  11   1  14        3.64        4.36      2.37 o 
  12   1  14       12.07       17.88      3.41 o 
 -13   2  14       64.75       62.04      5.11 o 
 -12   2  14       64.03       66.49      5.19 o 
 -11   2  14       78.43       86.75      5.74 o 
 -10   2  14       76.67       70.92      5.14 o 
  -9   2  14      122.55      104.56      7.91 o 
  -8   2  14       54.61       54.43      4.41 o 
  -7   2  14       48.30       46.06      4.01 o 
  -6   2  14       77.30       79.76      5.02 o 
  -5   2  14      130.87      126.51      5.03 o 
  -4   2  14       40.50       46.42      3.66 o 
  -3   2  14        2.09        6.31      1.90 o 
  -2   2  14       34.78       30.85      2.94 o 
  -1   2  14       24.59       19.34      3.98 o 
   0   2  14       21.02       20.28      4.12 o 
   1   2  14       30.28       25.44      4.38 o 
   2   2  14       17.54        7.88      3.31 o 
   3   2  14       22.13       13.76      4.01 o 
   4   2  14       27.01       23.29      4.27 o 
   5   2  14       39.30       44.90      3.81 o 
   6   2  14        2.08        2.86      3.62 o 
   7   2  14        5.72        4.80      2.35 o 
   8   2  14        3.09        8.12      2.68 o 
   9   2  14       10.21       11.99      5.87 o 
  10   2  14        1.77        1.73      2.23 o 
 -13   3  14        5.86        7.19      3.28 o 
 -12   3  14        0.26       -2.10      2.10 o 
 -11   3  14        6.66        5.51      2.34 o 
 -10   3  14       14.03       11.99      2.87 o 
  -9   3  14        1.99        1.70      2.36 o 
  -8   3  14        8.70        9.95      3.70 o 
  -7   3  14       18.65       14.27      3.68 o 
  -6   3  14       19.05       20.46      2.91 o 
  -5   3  14        9.43        4.99      2.05 o 
  -4   3  14       13.77       22.06      2.92 o 
  -3   3  14        3.70        5.74      2.03 o 
  -2   3  14       31.20       43.35      5.90 o 
  -1   3  14       31.12       40.81      5.47 o 
   0   3  14       44.43       51.53      6.00 o 
   1   3  14       74.19       74.18      6.97 o 
   2   3  14       73.05       62.47      6.71 o 
   3   3  14       45.02       37.90      5.61 o 
   4   3  14       32.77       23.13      4.88 o 
   5   3  14       95.90       82.57      7.71 o 
   6   3  14       44.43       53.07      6.71 o 
   7   3  14       57.99       70.50      7.70 o 
   8   3  14       26.56       30.24      5.34 o 
 -10   4  14        1.72        3.67      3.32 o 
  -9   4  14       11.32        9.92      3.68 o 
  -8   4  14       29.62       29.55      5.19 o 
  -7   4  14       44.01       31.96      5.34 o 
  -6   4  14       52.47       57.32      9.58 o 
  -5   4  14        9.82        9.67      3.05 o 
  -4   4  14       27.78       34.82      3.69 o 
  -3   4  14       24.25       18.98      4.26 o 
  -2   4  14        5.54        2.70      3.13 o 
  -1   4  14        6.38        5.59      2.97 o 
   0   4  14        1.65        3.74      3.09 o 
   1   4  14        6.39        9.56      3.53 o 
   2   4  14        9.47        6.87      3.68 o 
   3   4  14       27.96       32.48      5.26 o 
   4   4  14        9.25        4.95      3.76 o 
   5   4  14       14.95        7.42      4.04 o 
   6   4  14        1.75        3.49      3.68 o 
  -6   5  14        9.21        6.63      3.62 o 
  -5   5  14       33.09       41.09      5.97 o 
  -2   5  14       18.97       22.56      4.56 o 
  -1   5  14       35.09       47.87      6.33 o 
   0   5  14       48.78       58.12      6.62 o 
   1   5  14       11.24       10.78      3.87 o 
   2   5  14        5.48        3.21      2.94 o 
  -8  -4  15        0.87       -0.75      3.05 o 
  -7  -4  15        1.14        1.27      2.52 o 
  -6  -4  15       20.40       14.82      3.75 o 
  -5  -4  15        6.08        7.22      3.20 o 
  -4  -4  15        6.56        8.69      3.79 o 
  -3  -4  15       33.28       31.02      5.17 o 
  -2  -4  15       19.70       20.82      4.75 o 
  -1  -4  15        0.15        0.52      3.26 o 
   0  -4  15        9.41       16.51      4.56 o 
   1  -4  15       19.12       15.83      4.09 o 
   2  -4  15        9.26        2.50      2.67 o 
   3  -4  15       19.33        8.60      3.22 o 
   4  -4  15       51.62       51.70      7.46 o 
   5  -4  15       52.31       59.83      5.57 o 
   6  -4  15        7.92        8.32      2.78 o 
 -12  -3  15       51.06       42.15      5.64 o 
 -11  -3  15       66.68       68.65      5.17 o 
 -10  -3  15       41.78       40.05      5.66 o 
  -9  -3  15        5.18        4.56      3.02 o 
  -8  -3  15       40.80       40.33      5.41 o 
  -7  -3  15       24.14       29.49      4.87 o 
  -6  -3  15       21.42       22.77      4.52 o 
  -5  -3  15       54.00       57.24      6.38 o 
  -4  -3  15       22.04       22.73      4.26 o 
  -3  -3  15       21.52       12.10      3.75 o 
  -2  -3  15       57.62       55.83      6.39 o 
  -1  -3  15       55.08       60.25      6.63 o 
   0  -3  15        2.01        4.00      2.13 o 
   1  -3  15       18.66       18.31      5.88 o 
   2  -3  15       15.73       12.71      3.72 o 
   3  -3  15        2.57       10.41      2.50 o 
   4  -3  15        0.20       -1.93      1.93 o 
   5  -3  15        3.27        4.09      2.18 o 
   6  -3  15       19.92       33.05      5.26 o 
   7  -3  15       13.34       13.38      3.91 o 
 -13  -2  15       27.45       29.77      5.66 o 
 -12  -2  15        5.30       15.64      4.61 o 
 -11  -2  15       40.11       48.17      4.26 o 
 -10  -2  15       53.07       60.03      4.60 o 
  -9  -2  15        3.15        3.35      1.88 o 
  -8  -2  15        1.42        0.88      2.38 o 
  -7  -2  15        6.94        6.73      2.61 o 
  -6  -2  15       14.31       20.31      3.70 o 
  -5  -2  15        8.28       10.35      2.95 o 
  -4  -2  15       65.81       84.75      7.23 o 
  -3  -2  15       11.32       18.66      3.86 o 
  -2  -2  15       54.20       51.69      5.55 o 
  -1  -2  15       56.53       56.86      6.02 o 
   0  -2  15       36.03       30.91      3.24 o 
   1  -2  15       75.33       86.61      4.06 o 
   2  -2  15      113.98      134.13      5.06 o 
   3  -2  15       10.51       22.53      3.08 o 
   4  -2  15       45.24       52.03      6.08 o 
   5  -2  15       51.87       34.36      4.96 o 
   6  -2  15       29.67       26.36      4.84 o 
   7  -2  15       31.04       33.42      5.54 o 
   8  -2  15        9.04        9.18      3.60 o 
   9  -2  15        9.37        9.82      3.65 o 
 -14  -1  15       11.03        6.16      3.85 o 
 -13  -1  15        6.37        7.00      3.68 o 
 -12  -1  15       13.70       13.23      3.85 o 
 -11  -1  15        8.58       12.88      3.94 o 
 -10  -1  15      132.82      151.22     11.41 o 
  -9  -1  15      150.13      149.72      5.54 o 
  -8  -1  15      135.28      142.15      5.35 o 
  -7  -1  15      101.38      103.06      4.49 o 
  -6  -1  15      137.07      125.24      6.13 o 
  -5  -1  15       37.77       44.74      3.77 o 
  -4  -1  15       59.38       51.04      3.97 o 
  -3  -1  15       41.64       43.76      3.75 o 
  -2  -1  15       33.50       42.18      3.00 o 
  -1  -1  15       55.51       59.45      3.61 o 
   0  -1  15       71.15       79.48      3.87 o 
   1  -1  15       54.21       49.19      2.73 o 
   2  -1  15       41.23       42.22      2.90 o 
   3  -1  15       13.91       24.39      3.03 o 
   4  -1  15        6.35       10.79      7.87 o 
   5  -1  15       18.09       18.77      2.85 o 
   6  -1  15       25.25       20.35      2.96 o 
   7  -1  15        5.88        7.46      2.20 o 
   8  -1  15        5.34        4.84      3.11 o 
   9  -1  15       31.55       30.83      5.49 o 
  10  -1  15        7.02        9.16      3.66 o 
 -14   0  15        0.47       -0.48      1.87 o 
 -13   0  15        0.30       -2.21      2.21 o 
 -12   0  15        1.86        4.75      2.14 o 
 -11   0  15       34.63       39.43      3.81 o 
 -10   0  15       60.54       62.19      4.61 o 
  -9   0  15        4.83        4.57      2.06 o 
  -8   0  15        5.53       10.34      1.76 o 
  -7   0  15       41.65       37.95      4.44 o 
  -6   0  15       44.29       41.30      3.82 o 
  -5   0  15       10.79        9.66      2.09 o 
  -4   0  15       26.11       33.04      4.92 o 
  -3   0  15       69.37       70.99      4.68 o 
  -2   0  15       48.30       48.74      4.36 o 
  -1   0  15        3.51        4.23      1.83 o 
   0   0  15       37.78       31.32      3.51 o 
   1   0  15       85.81       87.96      5.01 o 
   2   0  15        0.12       -1.80      1.86 o 
   3   0  15       46.98       48.54      3.11 o 
   4   0  15       31.12       44.70      3.06 o 
   5   0  15       29.25       37.14      3.60 o 
   6   0  15       58.63       63.73      4.78 o 
   7   0  15       81.58       76.87      6.46 o 
   8   0  15       52.52       50.53      5.71 o 
   9   0  15        0.02        5.46      2.37 o 
  10   0  15        1.59        0.71      2.19 o 
  11   0  15       67.83       72.02      7.36 o 
 -14   1  15       11.37       10.79      3.87 o 
 -13   1  15        7.13        3.28      2.56 o 
 -12   1  15       14.59       17.65      4.39 o 
 -11   1  15        9.00        9.67      3.77 o 
 -10   1  15      131.69      144.88     10.37 o 
  -9   1  15      149.54      157.46     10.70 o 
  -8   1  15      134.61      138.48      9.83 o 
  -7   1  15      100.16      105.94      8.60 o 
  -6   1  15      137.54      135.27      9.59 o 
  -5   1  15       36.95       35.63      3.64 o 
  -4   1  15       57.42       52.64      7.85 o 
  -3   1  15       40.04       42.05      4.64 o 
  -2   1  15       34.51       39.68      3.74 o 
  -1   1  15       55.35       60.75      5.36 o 
   0   1  15       68.29       78.83      4.83 o 
   1   1  15       54.23       51.94      4.03 o 
   2   1  15       42.31       45.90      3.72 o 
   3   1  15       14.17       27.42      3.10 o 
   4   1  15        6.21        4.83      1.58 o 
   5   1  15       17.68       17.91      2.89 o 
   6   1  15       24.86       22.83      3.20 o 
   7   1  15        5.78        6.59      2.40 o 
   8   1  15        5.30        6.81      2.48 o 
   9   1  15       31.41       22.47      3.48 o 
  10   1  15        7.00        8.65      2.96 o 
  11   1  15        6.36       20.29      5.07 o 
 -13   2  15       27.51       16.11      4.19 o 
 -12   2  15        5.40        4.46      2.43 o 
 -11   2  15       40.23       42.65      4.43 o 
 -10   2  15       53.51       63.23      4.92 o 
  -9   2  15        2.94        3.84      2.78 o 
  -8   2  15        1.38        0.95      1.80 o 
  -7   2  15        7.10        1.83      1.69 o 
  -6   2  15       14.91       18.74      3.66 o 
  -5   2  15        8.63       10.62      1.88 o 
  -4   2  15       65.10       73.76      4.23 o 
  -3   2  15       10.99       19.76      5.12 o 
  -2   2  15       55.52       52.26      5.00 o 
  -1   2  15       58.26       60.72      4.66 o 
   0   2  15       36.99       31.14      3.47 o 
   1   2  15       75.59       86.65      5.32 o 
   2   2  15      113.22      144.33      7.57 o 
   3   2  15       10.00       15.31      4.70 o 
   4   2  15       45.67       50.02      4.19 o 
   5   2  15       51.91       53.99      6.52 o 
   6   2  15       29.20       24.30      5.05 o 
   7   2  15       31.45       33.19      5.61 o 
   8   2  15        8.99        6.72      2.50 o 
   9   2  15        9.61       10.47      3.79 o 
  10   2  15       20.66       32.77      5.65 o 
 -11   3  15       66.75       70.45      5.61 o 
 -10   3  15       41.70       36.32      4.09 o 
  -9   3  15        5.12        5.33      2.36 o 
  -8   3  15       41.69       41.23      8.32 o 
  -7   3  15       24.99       23.73      4.26 o 
  -6   3  15       22.56       22.74      5.02 o 
  -5   3  15       55.86       58.77      4.60 o 
  -4   3  15       22.48       30.86      3.37 o 
  -3   3  15       21.81       31.07      5.02 o 
  -2   3  15       57.21       57.01      6.66 o 
  -1   3  15       54.47       54.77      6.53 o 
   0   3  15        1.77       -0.61      3.08 o 
   1   3  15       18.16       15.29      4.33 o 
   2   3  15       15.83       23.97      4.83 o 
   3   3  15        2.73        6.59      3.40 o 
   4   3  15        0.17        7.47      3.85 o 
   5   3  15        3.27        3.30      3.35 o 
   6   3  15       19.48       37.36      5.88 o 
   7   3  15       13.19       15.60      4.84 o 
  -9   4  15        0.09       -1.85      3.21 o 
  -8   4  15        0.88        1.98      2.87 o 
  -7   4  15        1.12        8.10      3.46 o 
  -6   4  15       20.34       22.63      3.54 o 
  -5   4  15        6.33        5.24      2.24 o 
  -4   4  15        6.44        4.75      3.67 o 
  -3   4  15       32.61       28.68      4.96 o 
  -2   4  15       19.41       21.48      4.77 o 
  -1   4  15        0.14        1.86      3.14 o 
   0   4  15        8.92        7.11      3.62 o 
   1   4  15       18.63       14.88      4.31 o 
   2   4  15        8.60       14.73      3.91 o 
   3   4  15       19.77       12.63      4.48 o 
   4   4  15       51.64       57.35      6.83 o 
  -2   5  15        6.11        8.24      3.75 o 
  -1   5  15       20.01       22.99      4.99 o 
  -4  -4  16       18.11       18.39      4.45 o 
  -3  -4  16       26.51       23.55      4.62 o 
  -2  -4  16       28.43       30.25      5.42 o 
  -1  -4  16       23.60       18.43      4.60 o 
   0  -4  16       17.90       10.97      3.92 o 
   1  -4  16        5.75        1.54      2.81 o 
   2  -4  16       11.30       12.57      3.72 o 
   3  -4  16       16.77       20.16      5.00 o 
   4  -4  16       11.27       10.89      3.50 o 
 -10  -3  16        8.25       15.18      4.27 o 
  -9  -3  16        9.47       12.66      3.73 o 
  -8  -3  16        9.51       13.78      3.91 o 
  -7  -3  16       12.35       15.99      3.83 o 
  -6  -3  16        3.82        8.84      3.21 o 
  -5  -3  16        7.41        5.62      2.72 o 
  -4  -3  16        3.18        1.88      3.05 o 
  -3  -3  16        6.43        4.29      3.20 o 
  -2  -3  16        4.21        1.26      2.86 o 
  -1  -3  16        0.44        1.92      2.62 o 
   0  -3  16       12.69        7.37      2.35 o 
   1  -3  16       15.44       12.27      2.64 o 
   2  -3  16       10.97        7.83      2.45 o 
   3  -3  16       12.42       11.81      2.59 o 
   4  -3  16       16.50       18.05      4.27 o 
   5  -3  16       17.95       22.94      4.10 o 
   6  -3  16        2.65        5.12      3.26 o 
 -12  -2  16       49.98       41.92      6.50 o 
 -11  -2  16       28.49       33.94      5.58 o 
 -10  -2  16       25.83       24.30      3.24 o 
  -9  -2  16       76.98       75.13      7.05 o 
  -8  -2  16       53.78       48.80      5.96 o 
  -7  -2  16       34.40       37.45      5.38 o 
  -6  -2  16       32.49       36.87      5.13 o 
  -5  -2  16       38.05       35.51      5.32 o 
  -4  -2  16       41.09       42.79      5.57 o 
  -3  -2  16      108.89      119.33      8.81 o 
  -2  -2  16       83.53       94.74      7.87 o 
  -1  -2  16       33.50       40.67      5.56 o 
   0  -2  16       18.39       28.01      4.87 o 
   1  -2  16       15.16       17.65      2.28 o 
   2  -2  16        6.23        9.11      2.39 o 
   3  -2  16        7.46        8.26      2.53 o 
   4  -2  16        9.45        5.03      3.33 o 
   5  -2  16       29.76       30.87      5.05 o 
   6  -2  16       17.84       19.89      4.66 o 
   7  -2  16        2.91        6.93      3.89 o 
 -13  -1  16       27.99       26.77      5.23 o 
 -12  -1  16       34.70       37.40      5.60 o 
 -11  -1  16       22.86       28.05      4.96 o 
 -10  -1  16       21.68       26.41      3.27 o 
  -9  -1  16        5.20        5.92      1.72 o 
  -8  -1  16       20.63       19.86      2.39 o 
  -7  -1  16       18.11       17.36      2.70 o 
  -6  -1  16       24.88       25.99      3.21 o 
  -5  -1  16       32.61       43.42      3.92 o 
  -4  -1  16       10.97       12.73      2.38 o 
  -3  -1  16       60.80       58.67      4.35 o 
  -2  -1  16       16.07       11.44      3.21 o 
  -1  -1  16        4.76        5.47      1.74 o 
   0  -1  16       11.88       14.90      2.11 o 
   1  -1  16       12.50        6.45      1.68 o 
   2  -1  16       22.13       23.97      2.55 o 
   3  -1  16      107.76      103.78      5.58 o 
   4  -1  16        5.88        2.41      3.70 o 
   5  -1  16       14.63       18.47      3.02 o 
   6  -1  16       30.27       34.51      3.69 o 
   7  -1  16       23.75       27.20      5.01 o 
   8  -1  16        7.24        7.70      4.07 o 
 -13   0  16       27.29       34.81      5.72 o 
 -12   0  16        0.00        3.62      3.11 o 
 -11   0  16        9.80       13.42      3.93 o 
 -10   0  16       92.98       86.32      8.29 o 
  -9   0  16      108.63      131.01     10.11 o 
  -8   0  16       43.73       49.55      4.06 o 
  -7   0  16      137.50      152.21      7.06 o 
  -6   0  16      140.02      146.21     10.43 o 
  -5   0  16       83.41       71.10      7.12 o 
  -4   0  16        0.75        0.88      2.25 o 
  -3   0  16       14.24        6.67      4.83 o 
  -2   0  16       20.00       18.92      2.88 o 
  -1   0  16        7.84       10.01      2.46 o 
   0   0  16       74.65       69.59      4.74 o 
   1   0  16        1.19       -0.51      3.02 o 
   2   0  16        4.92        0.91      1.78 o 
   3   0  16       63.15       56.75      3.54 o 
   4   0  16       22.22       13.46      2.54 o 
   5   0  16        8.29       10.59      2.75 o 
   6   0  16        1.14       -0.97      2.01 o 
   7   0  16        9.78        8.68      4.73 o 
   8   0  16        0.40        6.85      2.54 o 
   9   0  16       33.74       27.56      3.54 o 
  10   0  16       33.27       34.83      5.49 o 
 -13   1  16       27.77       28.47      5.31 o 
 -12   1  16       34.25       34.91      5.88 o 
 -11   1  16       23.53       23.44      5.06 o 
 -10   1  16       22.18       24.45      4.81 o 
  -9   1  16        5.00        7.22      3.13 o 
  -8   1  16       20.31       19.66      4.50 o 
  -7   1  16       17.92       19.11      4.49 o 
  -6   1  16       24.81       19.15      4.08 o 
  -5   1  16       32.89       44.50      5.99 o 
  -4   1  16       10.49       10.75      2.72 o 
  -3   1  16       60.69       61.87      4.64 o 
  -2   1  16       16.43       16.81      2.78 o 
  -1   1  16        5.07        7.97      2.34 o 
   0   1  16       12.35        6.80      7.07 o 
   1   1  16       13.12        6.18      2.11 o 
   2   1  16       21.36       15.26      2.53 o 
   3   1  16      107.97       88.87      5.28 o 
   4   1  16        6.16        6.28      2.45 o 
   5   1  16       14.19       18.98      3.17 o 
   6   1  16       29.50       43.26      7.01 o 
   7   1  16       23.45       28.83      3.75 o 
   8   1  16        7.02        3.31      2.28 o 
   9   1  16       26.51       29.27      3.76 o 
 -12   2  16       50.45       47.71      6.73 o 
 -11   2  16       28.59       35.01      5.79 o 
 -10   2  16       25.61       16.65      4.45 o 
  -9   2  16       77.11       72.81      7.68 o 
  -8   2  16       53.83       50.12      5.21 o 
  -7   2  16       33.90       37.43      3.88 o 
  -6   2  16       32.28       27.42      3.87 o 
  -5   2  16       38.30       35.50      3.14 o 
  -4   2  16       41.04       42.46      4.18 o 
  -3   2  16      108.36      117.03     11.45 o 
  -2   2  16       83.48       99.29      5.92 o 
  -1   2  16       33.07       35.51      6.25 o 
   0   2  16       17.90       20.31      3.05 o 
   1   2  16       15.99       15.22      2.93 o 
   2   2  16        6.34        6.99      4.44 o 
   3   2  16        8.08       10.53      2.58 o 
   4   2  16        9.14        5.84      2.44 o 
   5   2  16       29.69       33.74      5.59 o 
   6   2  16       17.80       24.31      5.25 o 
   7   2  16        2.99        9.20      4.46 o 
   9   2  16        1.73       -1.92      3.48 o 
 -10   3  16        8.21        6.12      3.55 o 
  -9   3  16        9.61       15.27      3.11 o 
  -8   3  16        9.42       10.66      6.47 o 
  -7   3  16       11.72        7.44      2.32 o 
  -6   3  16        3.63        3.96      2.15 o 
  -5   3  16        7.23       10.29      4.32 o 
  -4   3  16        3.07        7.75      4.16 o 
  -3   3  16        6.27        7.39      3.37 o 
  -2   3  16        4.22        4.91      3.20 o 
  -1   3  16        0.55        1.62      3.23 o 
   0   3  16       13.19       13.75      4.61 o 
   1   3  16       15.31        3.41      3.49 o 
   2   3  16       10.71       10.41      4.03 o 
   3   3  16       12.60       17.97      4.56 o 
   4   3  16       16.58       18.76      4.94 o 
   5   3  16       18.32       24.10      5.20 o 
  -7   4  16       23.56       27.10      5.20 o 
  -5   4  16        7.30       11.31      4.49 o 
  -4   4  16       18.28       18.76      4.57 o 
  -3   4  16       25.43       25.80      5.11 o 
  -2   4  16       27.44       23.67      4.91 o 
  -1   4  16       23.10       29.55      5.41 o 
   0   4  16       17.52       16.84      4.29 o 
   1   4  16        5.63        8.74      3.88 o 
   2   4  16       11.27        8.17      3.65 o 
  -7  -3  17       21.53       23.66      4.75 o 
  -6  -3  17        1.50        7.92      3.32 o 
  -5  -3  17        9.51        6.38      2.73 o 
  -4  -3  17       20.37       24.81      5.21 o 
  -3  -3  17       32.38       25.40      4.97 o 
  -2  -3  17       35.57       34.31      5.64 o 
  -1  -3  17       27.88       38.07      5.64 o 
   0  -3  17       29.05       36.58      5.46 o 
   1  -3  17       17.95       28.99      3.56 o 
   2  -3  17       17.57       17.94      3.10 o 
   3  -3  17       13.94       12.75      2.72 o 
   4  -3  17        7.42        6.92      2.76 o 
 -11  -2  17       17.86       20.78      4.83 o 
 -10  -2  17       21.52       24.32      4.51 o 
  -9  -2  17       12.20       12.07      3.67 o 
  -8  -2  17        6.76        6.23      2.84 o 
  -7  -2  17       26.36       30.22      4.99 o 
  -6  -2  17       27.81       25.65      4.81 o 
  -5  -2  17        4.74        7.42      3.48 o 
  -4  -2  17        5.99       12.80      4.16 o 
  -3  -2  17       28.85       35.55      5.30 o 
  -2  -2  17        0.05       12.06      4.14 o 
  -1  -2  17       12.01       14.19      3.56 o 
   0  -2  17        2.92       -1.24      2.22 o 
   1  -2  17       17.91       13.90      2.84 o 
   2  -2  17       14.38       11.89      3.45 o 
   3  -2  17       26.13       22.02      4.44 o 
   4  -2  17       33.28       23.90      4.86 o 
   5  -2  17        0.45       -3.29      3.29 o 
   6  -2  17       14.80       14.38      3.95 o 
 -12  -1  17       11.69       14.95      4.50 o 
 -11  -1  17       15.09       13.47      3.99 o 
 -10  -1  17        1.62        7.50      3.40 o 
  -9  -1  17        8.01        6.00      1.95 o 
  -8  -1  17       14.93       12.78      2.51 o 
  -7  -1  17       37.73       43.31      7.76 o 
  -6  -1  17      102.07      115.16      6.37 o 
  -5  -1  17      120.58      124.42      6.85 o 
  -4  -1  17      140.92      139.69      7.98 o 
  -3  -1  17       23.89       22.42      3.06 o 
  -2  -1  17       32.13       26.15      3.25 o 
  -1  -1  17       12.25       14.30      2.30 o 
   0  -1  17        7.04       10.37      2.47 o 
   1  -1  17        5.24        6.36      1.96 o 
   2  -1  17        8.99       10.26      1.95 o 
   3  -1  17       29.00       26.13      3.35 o 
   4  -1  17       27.90       31.31      3.64 o 
   5  -1  17       18.65       17.30      5.14 o 
   6  -1  17       21.99       14.28      4.43 o 
   7  -1  17        0.18        3.74      2.96 o 
 -11   0  17        3.81        9.51      4.03 o 
 -10   0  17        2.45        3.08      3.03 o 
  -9   0  17        1.23       10.88      3.76 o 
  -8   0  17        5.82        4.35      3.43 o 
  -7   0  17        0.39        3.92      3.48 o 
  -6   0  17        3.39        3.36      3.42 o 
  -5   0  17       13.76       17.51      4.19 o 
  -4   0  17       37.49       34.33      5.38 o 
  -3   0  17        0.36        1.81      2.14 o 
  -2   0  17       47.54       50.36      7.95 o 
  -1   0  17       78.05       75.66      5.13 o 
   0   0  17        4.03        3.68      2.04 o 
   1   0  17       51.98       54.73      4.35 o 
   2   0  17       19.05       15.42      4.11 o 
   3   0  17        5.39        5.15      1.81 o 
   4   0  17       18.76       20.98      3.25 o 
   5   0  17       18.79       15.46      3.01 o 
   6   0  17        8.75        4.24      5.45 o 
   7   0  17        7.68        3.90      2.35 o 
   8   0  17       37.70       42.82      6.01 o 
   9   0  17        0.01       -3.68      3.68 o 
 -11   1  17       14.82       13.37      3.79 o 
 -10   1  17        1.79        6.41      3.58 o 
  -9   1  17        8.53        7.12      3.74 o 
  -8   1  17       14.79       15.57      4.46 o 
  -7   1  17       36.24       33.85      5.73 o 
  -6   1  17      100.28      113.05      9.35 o 
  -5   1  17      120.46      131.33     10.09 o 
  -4   1  17      140.50      153.76     15.47 o 
  -3   1  17       25.09       22.89      4.56 o 
  -2   1  17       33.30       27.58      8.91 o 
  -1   1  17       12.14       14.54      2.71 o 
   0   1  17        7.05        5.93      2.19 o 
   1   1  17        5.59       11.60      2.61 o 
   2   1  17        8.74       16.43      2.85 o 
   3   1  17       27.88       31.96      3.59 o 
   4   1  17       27.89       25.69      5.09 o 
   5   1  17       19.34       21.52      5.12 o 
   6   1  17       22.22       24.89      3.62 o 
   7   1  17        0.27       -2.33      2.33 o 
   8   1  17       21.00       15.32      4.52 o 
 -10   2  17       21.67       16.78      4.72 o 
  -9   2  17       12.59       19.35      4.94 o 
  -8   2  17        7.00       10.15      3.55 o 
  -7   2  17       25.96       35.35      5.78 o 
  -6   2  17       26.56       25.98      4.89 o 
  -5   2  17        5.02        3.94      2.36 o 
  -4   2  17        6.16        8.14      2.89 o 
  -3   2  17       28.22       29.26      5.16 o 
  -2   2  17        0.09        1.63      2.03 o 
  -1   2  17       12.25       15.49      3.92 o 
   0   2  17        3.03        5.25      3.33 o 
   1   2  17       18.07       15.46      3.00 o 
   2   2  17       13.95        9.54      4.26 o 
   3   2  17       26.06       23.02      6.43 o 
   4   2  17       34.38       33.10      5.71 o 
   5   2  17        0.35        3.57      3.31 o 
   6   2  17       14.24       23.21      5.38 o 
  -9   3  17       13.10       16.65      4.54 o 
  -8   3  17       42.39       42.63      6.02 o 
  -7   3  17       23.01       21.57      3.65 o 
  -6   3  17        1.33        2.46      3.18 o 
  -5   3  17       10.09        6.42      3.19 o 
  -4   3  17       21.38       20.72      3.34 o 
  -3   3  17       32.90       29.98      3.86 o 
  -2   3  17       35.48       43.20      6.36 o 
  -1   3  17       28.29       36.23      5.99 o 
   0   3  17       28.67       55.08      6.86 o 
   1   3  17       17.49       19.52      4.80 o 
   2   3  17       18.02       18.78      4.48 o 
   3   3  17       14.00       13.95      3.05 o 
   2  -3  18        3.33       -1.14      2.53 o 
  -9  -2  18       15.82       21.30      4.51 o 
  -8  -2  18        1.29       -2.30      2.42 o 
  -7  -2  18        4.67        9.20      3.70 o 
  -6  -2  18       38.98       43.32      5.74 o 
  -5  -2  18       31.43       31.32      5.33 o 
  -4  -2  18        9.11        6.65      3.55 o 
  -3  -2  18       68.19       70.47      7.50 o 
  -2  -2  18       32.96       28.07      4.87 o 
  -1  -2  18       32.74       21.56      4.88 o 
   0  -2  18       70.06       70.12      7.67 o 
   1  -2  18       59.27       81.93      8.15 o 
   2  -2  18        4.13        7.19      3.09 o 
   3  -2  18        4.64        7.43      3.89 o 
   4  -2  18       14.56       26.25      5.56 o 
  -8  -1  18       17.12       18.59      3.07 o 
  -7  -1  18       19.88       17.31      3.10 o 
  -6  -1  18        3.70        3.31      1.90 o 
  -5  -1  18       12.24        7.13      2.48 o 
  -4  -1  18        7.37       12.05      2.60 o 
  -3  -1  18       15.13       21.28      3.42 o 
  -2  -1  18       19.35       27.48      5.13 o 
  -1  -1  18       13.27       19.03      3.07 o 
   0  -1  18        6.12        5.62      6.26 o 
   1  -1  18       12.10        8.61      2.33 o 
   2  -1  18        5.57       10.02      3.95 o 
   3  -1  18        8.68       12.09      3.54 o 
   4  -1  18       13.42       19.04      6.34 o 
   5  -1  18       30.25       37.58      5.82 o 
  -9   0  18       12.88       15.71      4.24 o 
  -8   0  18       18.68       18.00      4.57 o 
  -7   0  18       16.45       20.56      4.72 o 
  -6   0  18       13.13       15.37      4.21 o 
  -5   0  18       37.91       54.74      7.01 o 
  -4   0  18       27.31       30.60      5.09 o 
  -3   0  18       19.00       20.37      3.21 o 
  -2   0  18        1.52        0.79      2.01 o 
  -1   0  18        3.73        1.77      2.24 o 
   0   0  18        0.32        5.00      2.38 o 
   1   0  18        1.63        3.09      1.99 o 
   2   0  18        5.36        2.78      2.25 o 
   3   0  18       23.14       23.71      5.00 o 
   4   0  18       12.50       11.42      3.99 o 
   5   0  18       15.25       13.44      3.06 o 
   6   0  18       17.37       18.66      4.00 o 
   7   0  18       16.49       20.32      4.62 o 
  -9   1  18       18.35       25.98      5.60 o 
  -8   1  18       16.89       11.14      3.59 o 
  -7   1  18       19.33       22.14      4.72 o 
  -6   1  18        3.57        7.54      3.34 o 
  -5   1  18       11.83        5.06      3.48 o 
  -4   1  18        7.47        6.10      2.43 o 
  -3   1  18       14.76       22.42      3.67 o 
  -2   1  18       18.63       25.77      3.51 o 
  -1   1  18       13.48       19.02      5.04 o 
   0   1  18        6.22        9.03      2.64 o 
   1   1  18       12.60       13.60      2.66 o 
   2   1  18        5.58        8.15      2.62 o 
   3   1  18        8.79       10.57      4.14 o 
   4   1  18       13.05       18.42      4.25 o 
   5   1  18       29.93       39.78      5.94 o 
   6   1  18       14.24        8.16      3.45 o 
  -7   2  18        4.46        2.32      2.85 o 
  -6   2  18       38.22       29.05      5.33 o 
  -5   2  18       30.62       34.76      5.41 o 
  -4   2  18        9.39       11.25      2.99 o 
  -3   2  18       69.60       56.68      4.85 o 
  -2   2  18       34.00       32.16      3.93 o 
  -1   2  18       33.07       22.82      6.46 o 
   0   2  18       71.13       70.08     14.46 o 
   1   2  18       59.52       72.08      8.97 o 
   2   2  18        3.88        5.05      2.21 o 
   3   2  18        4.43        3.52      2.19 o 
  -2   3  18       14.56       12.41      4.44 o 
  -1   3  18        6.91       10.43      4.13 o 
   0   3  18        0.44       -1.10      3.34 o 
   1   3  18       10.08        9.24      3.82 o 
   2   3  18        3.43        1.19      2.18 o 
   3   3  18        3.49        0.68      2.66 o 
  -8  -1  19        3.78        5.32      3.64 o 
  -7  -1  19       10.80        9.85      3.52 o 
  -6  -1  19       11.56       10.27      2.54 o 
  -5  -1  19       11.43        6.78      2.60 o 
  -4  -1  19        7.22       11.46      4.24 o 
  -3  -1  19        9.66       13.96      4.39 o 
  -2  -1  19       20.00       19.58      4.60 o 
  -1  -1  19       30.00       37.64      5.72 o 
   0  -1  19       11.38       10.57      2.60 o 
   1  -1  19       23.74       26.41      4.98 o 
   2  -1  19       31.45       22.61      4.93 o 
   3  -1  19        5.62       -0.65      3.00 o 
  -6   0  19       24.98       18.73      4.87 o 
  -5   0  19        1.68       -2.90      2.90 o 
  -4   0  19        1.11        3.29      3.32 o 
  -3   0  19        9.36        8.06      3.75 o 
  -2   0  19        0.21       -0.27      2.12 o 
  -1   0  19        0.00       -0.02      1.89 o 
   0   0  19       10.48        7.49      2.64 o 
   1   0  19        0.89        1.33      1.93 o 
   2   0  19       24.87       36.49      6.40 o 
   3   0  19       12.62       19.28      4.78 o 
   4   0  19        0.06       -1.66      3.35 o 
   5   0  19        4.15        4.43      3.74 o 
  -6   1  19       11.50        9.62      3.84 o 
  -5   1  19       11.40       11.31      4.20 o 
  -4   1  19        7.10        8.53      3.74 o 
  -3   1  19        9.85        9.89      2.83 o 
  -2   1  19       19.81       23.10      3.40 o 
  -1   1  19       29.80       30.27      4.05 o 
   0   1  19       10.98       11.26      2.77 o 
   1   1  19       23.87       29.30      5.45 o 
   2   1  19       31.49       31.88      3.94 o 
   3   1  19        5.24       14.05      4.75 o 
  -3   2  19       25.70       27.94      5.55 o 
  -2   2  19        7.31       16.45      4.72 o 
  -1   2  19       10.91       19.04      4.73 o 
   0   2  19       12.77       10.84      3.88 o 
   1   2  19        3.86        2.41      2.48 o 
   2   2  19        1.49        7.30      3.46 o 
   1  -1  20       19.28       22.82      5.19 o 
   2  -1  20       16.86        8.64      3.84 o 
  -2   0  20        0.05        1.16      4.61 o 
  -1   0  20       10.80       16.10      3.40 o 
   0   0  20        9.47        8.06      2.70 o 
   1   0  20        0.53        5.65      3.32 o 
  -1   1  20        5.91        5.41      3.91 o 
   0   1  20        4.71        7.79      3.49 o 
   1   1  20       19.14       14.99      4.03 o 
                                                 
